# Supplementary material for: Pterostilbene Ameliorates Fumonisin B1-Induced Cytotoxic Effect by Interfering in the Activation of JAK/STAT Pathway
Source: Antioxidants (Basel). 2022 Nov 28;11(12):2360. doi: 10.3390/antiox11122360 (PMC9774891; doi:10.3390/antiox11122360)
Supplement: Supplementary file 1 [file antioxidants-11-02360-s001.zip › Supplementary Tables.xlsx]

## Sheet: Table S1
Table S1 Primer sequences used in qPCR assays
Gene	Sequence of the primer	Length of products (bp)
Cyclin A2	F: 5'-GCTATGCTGTTGGCCTCAAAA-3'	195
	R: 5'-AGACTGCTGGTGCAGAAAGT-3'
Cyclin D1	F: 5'-GCGAGGAACAGAAGTGCG-3'	192
	R: 5'-TGGAGTTGTCGGTGTAGATGC-3'
Cyclin E1	F: 5'-CTGCCGCGGAGACGG-3'	241
	R: 5'-TTGTCCCAAGGCTGATTGCC-3'
CDK2	F: 5'-AAACAAGTTGACGGGAGA-3'	297
	R: 5'-GTGAGAATGGCAGAAAGC-3'
CDK4	F: 5'-GCATCCCAATGTTGTCCG-3'	126
	R: 5'-GGGTGCCTTGTCCAGATA-3'
PCNA	F: 5'-GTGATTCCACCACCATGTTC-3'	145
	R: 5'-TGAGACGAGTCCATGCTCTG-3'
Caspase-3	F: 5'-TGAGCATGGAAACAATACATGG-3'	198
	R: 5'-ATTCTTGGCGAAATTCAAAGG-3'
Caspase-8	F: 5'-TCTGCGGACTGGATGTGATT-3'	165
	R: 5'-TCTGAGGTTGCTGGTCACAC-3'
Caspase-9	F: 5'-TGCCCATACTTCCCGTCC-3'	172
	R: 5'-GGTCCAGGTTACCGTCAG-3'
Bcl-2	F: 5'-AGGGCATTCAGTGACCTGAC-3'	193
	R: 5'-CGATCCGACTCACCAATACC-3'
Bax	F: 5'-TGCCTCAGGATGCATCTACC-3'	199
	R: 5'-AAGTAGAAAAGCGCGACCAC-3'
IL-6	F: 5'-TTCACCTCTCCGGACAAAAC-3'	122
	R: 5'-TCTGCCAGTACCTCCTTGCT-3'
IL-1β	F: 5'-AGGGACATGGAGAAGCGATTT-3'	108
	R: 5'-TTCTGCTTGAGAGGTGCTGATG-3'
TNF-α	F: 5'-CCTACTGCACTTCGAGGTTATC-3'	158
	R: 5'-GCATACCCACTCTGCCATT-3'
IFN-γ	F: 5'-TCAGAGCCAAATTGTCTCCTTC-3'	141
	R: 5'-AAGTCATTCAGTTTCCCAGAGC-3'
JAK2	F: 5'-AGACAACACTGGGGAGGTGGT-3'	108
	R: 5'-TCATGCTGCAAGGATTTAAGGA-3'
STAT3	F: 5'-GAAAGCAGCAAAGAAGGAGGAG-3'	198
	R: 5'-GACCAGCGGAGACACAAGGAT-3'
GAPDH	F: 5'-ACATCATCCCTGCTTCTACTGG-3'	188
	R: 5'-CTCGGACGCCTGCTTCAC-3'

## Sheet: Table S2
Table S2 Primer sequences used in qPCR assays for differentially expressed genes
Gene	Sequence of the primer	Length of products (bp)
CCL2	F: 5'-GCTGCTTTCCAACAAAT-3'	217
	R: 5'-GTCGTCCACATCGTCTG-3'
IL-6	F: 5'-TTCACCTCTCCGGACAAAAC-3'	122
	R: 5'-TCTGCCAGTACCTCCTTGCT-3'
IL-8	F: 5'-CCACACCTTTCCACCCCAAA-3'	179
	R: 5'-TTGTTGCTTCTCAGTTCTCTTCA-3'
SIGLEC1	F: 5'-TGTTCCAGCACCTTCTCTG-3'	202
	R: 5'-GCATCATCACCGATTCCA-3'
FOXJ1	F: 5'-TCCTATGCCACGCTCATCTG-3'	176
	R: 5'-GGCACCTTGATGAAGCACTTG-3'
CLDN1	F: 5'-TTTCCTCAATACAGGAGGGAAGC-3'	81
	R: 5'-CCCTCTCCCCACATTCGAG-3'
NFAT5	F: 5'-AGGGTAGTCGTGGCTCAGTA-3'	175
	R: 5'-CAGGGAGTTGTATTTCGCC-3'
FN1	F: 5'-CCCTACACGGTTTCCCATTAT-3'	180
	R: 5'-TCCCTGACGATCCCACTTC-3'
ID3	F: 5'-CTGCTACGAGGCGGTGTGCT-3'	189
	R: 5'-CGCTGCAGATTTCCACCTG-3'
GAPDH	F: 5'-ACATCATCCCTGCTTCTACTGG-3'	188
	R: 5'-CTCGGACGCCTGCTTCAC-3'

## Sheet: Table S3
Table S3 Differentially expressed genes between control groups and FB1 treatment group
ID	Symbol	NC_1	NC_2	NC_3	FB1_1	FB1_2	FB1_3	NC_mean	FB1_mean	log2(fc)	Pvalue	FDR
ncbi_733688	TXNIP	61.66	56.25	62.45	321.18	328.45	352.68	60.12	334.103	2.47438	4.70899e-305	6.80825e-301
ncbi_397422	CCL2	111.62	95.01	128	810	916.56	760.06	111.543	828.873	2.89355	5.30882e-205	3.83775e-201
ncbi_397278	PMAIP1	74.28	63.28	78.07	369.89	356.31	396.81	71.8767	374.337	2.38074	2.91614e-189	1.40538e-185
ncbi_100623369	SEMA7A	6.27	4.48	6.79	53.74	52.27	57.12	5.84667	54.3767	3.2173	4.75838e-178	1.71992e-174
ncbi_406188	NFKBIA	110.5	112.84	110.37	382.24	390.18	418.14	111.237	396.853	1.83497	2.44989e-154	7.08411e-151
ncbi_110255360	LOC110255360	4.58	3.73	3.79	21.93	20.76	22.72	4.03333	21.8033	2.4345	7.75557e-151	1.86883e-147
ncbi_399500	IL6	13.34	10.74	13.79	95.04	97.88	115.88	12.6233	102.933	3.02755	4.8858e-150	1.00913e-146
ncbi_414904	CXCL2	29.1	28.02	25.45	140.11	140.99	161.12	27.5233	147.407	2.42107	5.14703e-139	9.21574e-136
ncbi_100513084	CSF1	36.89	36.11	41.07	143.88	134.32	149.13	38.0233	142.443	1.90543	5.73673e-139	9.21574e-136
ncbi_100627510	CDH6	76.08	78.75	78.44	19.75	18.65	15.9	77.7567	18.1	-2.10298	5.59618e-125	8.09095e-122
ncbi_100623071	FOXJ1	115.01	129.14	110.58	28.94	25.69	26.72	118.243	27.1167	-2.12451	8.41077e-114	1.10548e-110
ncbi_100525029	FAM111A	5.74	4.77	5.15	25.06	32.78	33.62	5.22	30.4867	2.54606	7.28725e-110	8.77992e-107
ncbi_100739264	HES4	44.4	43.33	38.19	152.19	138.27	154.29	41.9733	148.25	1.82049	2.01085e-106	2.23637e-103
ncbi_396925	VCAM1	5.45	3.91	4.98	29.61	31.85	35.25	4.78	32.2367	2.75362	2.43351e-106	2.51312e-103
ncbi_100627339	TTC9	13.09	10.35	12.52	57.5	52.91	63.78	11.9867	58.0633	2.2762	5.04339e-104	4.86115e-101
ncbi_110256649	LOC110256649	102.38	97.44	106.94	251.39	276.2	247.69	102.253	258.427	1.33761	1.80328e-103	1.62949e-100
MSTRG.6229	--	3.51	2.21	2.37	10.79	13.94	14.93	2.69667	13.22	2.29347	2.05203e-100	1.74519e-97
ncbi_396880	CXCL8	32.88	27.61	31.19	125.14	131.17	163.7	30.56	140.003	2.19574	9.07447e-98	7.28882e-95
ncbi_397274	C1S	15.07	13.41	15.48	57.18	53.69	56.66	14.6533	55.8433	1.93016	2.0617e-97	1.56885e-94
ncbi_100522469	DUSP1	31.65	35.58	35.58	127.69	148.43	161.78	34.27	145.967	2.09062	2.94538e-97	2.12922e-94
ncbi_100157336	PML	7.18	7.6	6.48	28.68	35.16	28.93	7.08667	30.9233	2.12552	2.64743e-96	1.82269e-93
ncbi_100737739	RND1	4.56	5.13	5.43	35.01	32.07	32.73	5.04	33.27	2.72273	7.19358e-95	4.72749e-92
ncbi_100151938	GBP1	19.86	18.22	19.01	54.49	57.33	60.87	19.03	57.5633	1.59687	1.20496e-91	7.57449e-89
ncbi_397645	SAT1	35.84	27.22	40.41	209.52	178.31	206.41	34.49	198.08	2.52183	3.66514e-90	2.20794e-87
ncbi_100158214	FLRT3	15.43	15.47	18.53	2.25	3.19	2.53	16.4767	2.65667	-2.63274	6.1713e-89	3.56899e-86
ncbi_110255177	SLC5A3	109.94	106.09	106.66	41.57	47.88	46.56	107.563	45.3367	-1.24644	1.25085e-86	6.95569e-84
ncbi_396613	CCL5	152.55	124.43	130.69	403	400.61	413.92	135.89	405.843	1.57848	5.43878e-84	2.91237e-81
ncbi_100525369	HIVEP2	27.47	28.97	27.81	61.75	65.18	60.73	28.0833	62.5533	1.15537	1.30358e-83	6.73112e-81
ncbi_100152253	STX11	2.89	3.3	3.46	21.65	19.52	23.84	3.21667	21.67	2.75206	1.08365e-82	5.40254e-80
ncbi_110255361	LOC110255361	2.2	1.71	2.12	8.3	10.02	10.62	2.01	9.64667	2.26284	1.57773e-81	7.60358e-79
ncbi_100135667	NLRC5	12.52	11.53	11.53	37.19	32.98	36.62	11.86	35.5967	1.58564	3.02242e-81	1.40962e-78
ncbi_100739491	SEC24D	20.72	19.59	19.76	49.7	54.4	50.97	20.0233	51.69	1.3682	1.85975e-79	8.40259e-77
ncbi_100522871	PLEKHA4	5.21	5.75	5.3	25.18	23.76	22.6	5.42	23.8467	2.13742	2.86125e-79	1.25358e-76
ncbi_100145895	ISG15	1657.83	1312.48	1488.43	4810.38	4241.9	4301.64	1486.25	4451.31	1.58256	2.81217e-78	1.19583e-75
ncbi_100520219	P3H2	158.99	164.45	167.11	73.2	72.05	70.37	163.517	71.8733	-1.18591	3.86978e-77	1.59855e-74
ncbi_100523979	CCNG2	1.73	1.68	0.94	15.17	14.65	15.61	1.45	15.1433	3.38456	1.30162e-76	5.22743e-74
ncbi_100525936	DAPP1	2.49	1.84	1.94	13.74	14.43	15.17	2.09	14.4467	2.78916	2.17639e-76	8.5044e-74
ncbi_106504129	SLC6A6	17.9	18.01	15.23	4.45	3.27	3.35	17.0467	3.69	-2.2078	1.86228e-75	7.08547e-73
ncbi_100622156	TNFAIP3	21.35	22.76	24.19	54.86	66.8	66.39	22.7667	62.6833	1.46116	9.81267e-75	3.63773e-72
ncbi_396775	TIMP3	57.61	51.28	67.28	164.11	204.93	197.92	58.7233	188.987	1.68628	1.16375e-74	4.20637e-72
ncbi_396985	PLAU	78.76	70.6	87.98	193.69	211.19	212.96	79.1133	205.947	1.38028	3.1996e-74	1.12829e-71
ncbi_100519877	IDO1	0.43	1.02	0.43	23.63	20.05	23.94	0.626667	22.54	5.16865	6.27586e-74	2.16039e-71
ncbi_397360	CEBPB	8.21	8.55	7.62	48.42	43.28	54.94	8.12667	48.88	2.58851	2.91106e-73	9.78794e-71
ncbi_100624279	ZFP36L1	19.33	19.06	20.39	53.96	55.04	49.7	19.5933	52.9	1.4329	1.01229e-71	3.32628e-69
ncbi_102163142	TRANK1	14.64	15.47	13.98	43.96	38.15	42.13	14.6967	41.4133	1.49461	3.11792e-70	1.00175e-67
MSTRG.2672	--	4.75	4.79	4.95	13.61	13.35	13.69	4.83	13.55	1.4882	1.66635e-69	5.23742e-67
ncbi_397094	IL1A	15.16	11.72	16.3	50.13	56.65	62.58	14.3933	56.4533	1.97166	1.83995e-68	5.66e-66
ncbi_100736966	PPP1R1B	3.41	2.48	2.93	20.19	19.3	19.79	2.94	19.76	2.74869	4.01346e-68	1.20889e-65
ncbi_100624959	TMEM106A	4.59	4.4	3.97	21.93	19.9	20.49	4.32	20.7733	2.26563	5.90974e-68	1.74373e-65
ncbi_100155467	IFIT2	279.54	244.15	257.52	613.28	667.23	655.59	260.403	645.367	1.30937	1.45921e-67	4.21945e-65
ncbi_100514066	DHX9	250.89	261.12	253.73	123.28	121.84	124.04	255.247	123.053	-1.05261	3.66385e-67	1.03867e-64
ncbi_397623	SIGLEC1	0.66	0.47	0.46	6.49	4.68	5.2	0.53	5.45667	3.36396	4.2587e-67	1.18408e-64
ncbi_100155195	LOC100155195	16.67	13.84	16.23	44.68	42.95	44.58	15.58	44.07	1.5001	1.27597e-66	3.48075e-64
ncbi_100627019	ABL2	20.38	20	20.02	40.34	45.71	46.01	20.1333	44.02	1.12857	1.46874e-66	3.93243e-64
ncbi_100624725	NPNT	68.69	72.38	70.25	29.61	28.87	26.29	70.44	28.2567	-1.3178	4.51586e-66	1.1871e-63
ncbi_100625166	CLDN1	405.75	429.97	386.48	160.27	158.34	140.79	407.4	153.133	-1.41166	7.7127e-66	1.99125e-63
ncbi_397614	IL4R	39.71	40.21	39.88	88.18	86.56	87.52	39.9333	87.42	1.13037	1.05062e-65	2.66488e-63
ncbi_100513583	PRRG4	9.9	12.93	11.39	47.19	46.57	46.12	11.4067	46.6267	2.03128	1.60976e-64	4.01274e-62
ncbi_100152711	ADAM28	7.15	5.68	6.44	23.15	24.8	26.62	6.42333	24.8567	1.95224	4.80437e-64	1.17731e-61
ncbi_100513287	NKG7	5.9	4.97	4.75	31.06	29.48	31.15	5.20667	30.5633	2.55337	5.28722e-64	1.27404e-61
ncbi_110255321	EIF5	68.67	61.58	70.44	22.41	26.12	27.89	66.8967	25.4733	-1.39295	1.11491e-63	2.64252e-61
ncbi_100155736	LIPG	81.63	81.05	92.01	189.23	179.57	177.1	84.8967	181.967	1.09989	7.62684e-63	1.77853e-60
ncbi_100155733	SUSD6	23.4	24.34	23.16	59.36	58.16	55.76	23.6333	57.76	1.28925	2.73203e-62	6.2698e-60
ncbi_100519410	GALNT18	19.54	20.4	20.59	4.87	5.38	5.37	20.1767	5.20667	-1.95426	8.31694e-62	1.87885e-59
ncbi_100515283	GM2A	44.39	42.21	41.37	96.82	97.34	96.18	42.6567	96.78	1.18194	2.61617e-61	5.81916e-59
ncbi_100517381	SLC2A12	2.92	2.72	2.93	13.62	12.98	12.24	2.85667	12.9467	2.18018	7.69675e-61	1.68605e-58
ncbi_100337666	MRPS6	136.98	126.18	142.25	58.89	55.56	56.88	135.137	57.11	-1.2426	9.26305e-61	1.99888e-58
ncbi_102167071	TRPM4	0.76	0.85	0.53	7.2	5.93	7.2	0.713333	6.77667	3.24793	4.03811e-60	8.58574e-58
ncbi_396801	LDLR	52.98	55.57	51.79	124.01	118.47	114.68	53.4467	119.053	1.15544	4.11411e-60	8.62054e-58
ncbi_100622579	HERPUD1	15.03	15.19	15.98	43.8	40.52	42.87	15.4	42.3967	1.46102	2.35977e-59	4.87393e-57
ncbi_100152321	GPCPD1	8.66	7.66	7.67	21.21	22.97	25.44	7.99667	23.2067	1.53707	7.88892e-59	1.60645e-56
ncbi_100622793	PHLDA3	62.36	66.22	62.67	19.86	21.15	24.31	63.75	21.7733	-1.54986	1.05659e-58	2.12168e-56
ncbi_100157144	DUSP5	23.49	20.22	25.01	59.45	70.69	74.7	22.9067	68.28	1.5757	2.67329e-58	5.29459e-56
ncbi_396750	ICAM1	56.3	58.27	54.36	128.25	122.75	132.4	56.31	127.8	1.18242	2.01409e-57	3.9351e-55
ncbi_445464	C1R	51.03	44.75	52.21	127.9	112.75	124.72	49.33	121.79	1.30386	2.826e-57	5.44778e-55
ncbi_397285	ITGAV	82.28	79.22	77.08	36.52	39.86	39.2	79.5267	38.5267	-1.04558	6.55365e-57	1.24675e-54
ncbi_100134978	XIRP1	0.32	0.41	0.37	3.6	3.37	3.81	0.366667	3.59333	3.29278	9.83343e-57	1.84639e-54
ncbi_396915	EDN1	0.85	0.56	0.77	9.53	12.3	14.76	0.726667	12.1967	4.06905	3.93948e-56	7.30218e-54
MSTRG.723	Pol	3.47	3.65	3.02	10.86	9.8	10.03	3.38	10.23	1.59771	1.94721e-55	3.56364e-53
ncbi_100523290	CYFIP2	44.19	46.29	44.19	21.72	19.03	19.04	44.89	19.93	-1.17145	7.67182e-54	1.38649e-51
ncbi_100625349	MXD1	1.98	1.4	1.45	7.45	8.83	7.64	1.61	7.97333	2.30812	2.59579e-53	4.63332e-51
ncbi_406191	TNFSF10	18.29	15.15	14.47	53.78	50.96	51.65	15.97	52.13	1.70675	5.11554e-53	9.01956e-51
ncbi_100519608	HIVEP1	4.02	3.97	4.24	9.97	10.68	10.42	4.07667	10.3567	1.3451	6.23298e-53	1.08574e-50
ncbi_100512419	PLPP3	16.81	17.62	17.05	42.52	40	41.69	17.16	41.4033	1.2707	9.72632e-53	1.67409e-50
ncbi_100520981	NFKBIZ	2.73	3.75	2.73	16.9	17.31	18.85	3.07	17.6867	2.52635	1.52817e-52	2.59933e-50
ncbi_100151838	SDCBP	61.83	52.74	60.4	125.83	123.85	131.5	58.3233	127.06	1.12336	2.27409e-52	3.82312e-50
ncbi_100625699	NUAK2	9.71	9.62	9.51	27.66	26.49	25.81	9.61333	26.6533	1.47121	2.59562e-52	4.31351e-50
ncbi_100627715	RBL2	16.42	14.38	16.5	4.31	5.18	5.42	15.7667	4.97	-1.66556	1.55534e-51	2.55535e-49
ncbi_100127138	F11R	37.82	36.95	38.67	119.91	99.27	110.83	37.8133	110.003	1.54058	2.51753e-51	4.08971e-49
ncbi_494019	CXCL10	59.62	37.92	37.1	538.79	537.81	649.32	44.88	575.307	3.68019	1.50177e-50	2.41251e-48
ncbi_396723	DDX58	360.21	315.13	350.01	652.36	798.18	773.44	341.783	741.327	1.11703	2.12605e-50	3.37785e-48
ncbi_100513746	NOCT	5.2	3.69	4.22	16.29	21.02	19.01	4.37	18.7733	2.10298	4.29749e-50	6.75359e-48
ncbi_100154284	PRDM1	2.16	2.52	2.59	9.26	9.01	8.66	2.42333	8.97667	1.88919	9.00622e-50	1.40013e-47
ncbi_100316849	ZFP36	10.37	11.11	11.49	38.75	33.42	37.19	10.99	36.4533	1.72986	1.05927e-49	1.62924e-47
ncbi_100627455	SNX9	15.46	15.88	15.81	35.8	35.94	34.97	15.7167	35.57	1.17837	1.83042e-49	2.7857e-47
ncbi_100154199	DDR2	3.26	3.14	3.3	8.4	8.25	8.13	3.23333	8.26	1.35312	8.67276e-49	1.30615e-46
ncbi_100514901	BCL2L14	9.14	7.76	10.02	31.21	33.19	35.12	8.97333	33.1733	1.88631	9.11275e-49	1.35827e-46
ncbi_100156262	PAPSS2	1.86	1.46	1.8	8.07	8.39	10.03	1.70667	8.83	2.37123	1.49318e-48	2.20289e-46
ncbi_100310829	CCL1	6.07	4.43	5.31	35.52	42.8	40.49	5.27	39.6033	2.90975	1.52217e-48	2.22299e-46
ncbi_100524723	CHAC1	2	1.28	1.36	18.85	12.83	15.64	1.54667	15.7733	3.35025	3.15927e-48	4.56768e-46
ncbi_100515847	RGL1	2.13	2.03	2.09	7.46	8.15	8.8	2.08333	8.13667	1.96554	3.33927e-48	4.78011e-46
ncbi_100515029	ADGRG1	80.33	87.55	79.73	37.48	37.11	33.67	82.5367	36.0867	-1.19357	5.33656e-48	7.56432e-46
ncbi_100169744	CXCL11	16.03	5.63	9.28	69.63	68.24	77.69	10.3133	71.8533	2.80054	9.5746e-47	1.34398e-44
ncbi_404277	TEC	2.81	2.74	3	11.13	14	12.85	2.85	12.66	2.15124	1.1687e-46	1.62472e-44
ncbi_100126281	CYP3A46	31.41	28.51	31.9	66.44	66.56	70.97	30.6067	67.99	1.15148	1.24626e-46	1.71604e-44
ncbi_100738269	PDPN	52.84	49.47	58.1	109.64	134.18	136.48	53.47	126.767	1.24537	1.54173e-46	2.10287e-44
MSTRG.5759	--	6.82	4.97	5.07	25.15	21.47	19.08	5.62	21.9	1.96229	2.11693e-46	2.86042e-44
ncbi_100623340	GPRC5B	73.9	75.53	72.2	36.05	34.3	35.24	73.8767	35.1967	-1.06968	7.91529e-46	1.0499e-43
ncbi_100520193	RTL6	14.99	17.41	16.51	5.97	5.28	4.92	16.3033	5.39	-1.59681	6.39634e-45	8.40711e-43
ncbi_100628001	MARCKSL1	98.63	93.41	95.93	207	197.57	185.09	95.99	196.553	1.03396	8.4108e-45	1.09553e-42
ncbi_100154770	IER3	15.36	14.72	15.04	44.63	41.82	47.87	15.04	44.7733	1.57384	2.22699e-44	2.87481e-42
ncbi_100154575	RNF182	11.92	12.87	12.12	3.65	3.4	3.73	12.3033	3.59333	-1.77565	8.63701e-44	1.09539e-41
ncbi_100515390	WARS	55.66	57.53	54	140.3	117.31	129.54	55.73	129.05	1.2114	1.09741e-43	1.37968e-41
ncbi_397201	JAK2	2.63	2.81	2.72	8.05	9.42	9.95	2.72	9.14	1.74859	1.13812e-43	1.40641e-41
ncbi_595103	PLIN3	8.52	9.32	9.41	27.97	26.87	28.06	9.08333	27.6333	1.60512	1.42107e-43	1.74117e-41
ncbi_100523398	SPNS2	19.49	23.84	21.34	6.97	7.38	6.83	21.5567	7.06	-1.61039	1.24417e-42	1.49902e-40
ncbi_100155348	BRI3BP	31.08	30.62	29.02	14.6	15.14	14.95	30.24	14.8967	-1.02147	1.72562e-42	2.0619e-40
ncbi_397395	CD40	23.7	19.99	25.62	66.05	60.18	63.52	23.1033	63.25	1.45296	4.25026e-42	5.03483e-40
ncbi_100626356	UBE2H	17.81	17.82	16.95	34.57	36.14	37.96	17.5267	36.2233	1.04737	4.28333e-42	5.03483e-40
ncbi_100624264	LAMC2	9.86	9.22	10.18	20.37	18.47	20.01	9.75333	19.6167	1.00811	4.88521e-42	5.696e-40
ncbi_100217386	XBP1	47.24	51.03	43.38	115.32	105.84	114.33	47.2167	111.83	1.24394	6.14482e-42	7.10735e-40
ncbi_100516737	NFAT5	46.4	48.23	46.94	17.27	22.97	19.92	47.19	20.0533	-1.23464	1.46501e-41	1.68104e-39
ncbi_100622590	BIRC3	10.09	8.65	9.31	21.79	27.32	30.87	9.35	26.66	1.51164	2.28604e-41	2.60249e-39
ncbi_100624226	LOC100624226	17.68	17.11	17.51	37.41	34.93	37.45	17.4333	36.5967	1.06986	3.88756e-41	4.39112e-39
ncbi_397620	FN1	23.41	21.99	26.43	10.97	9.37	9.31	23.9433	9.88333	-1.27655	5.9249e-41	6.64048e-39
ncbi_100621544	RNF19B	14.32	12.95	15.32	29.82	39.79	42.6	14.1967	37.4033	1.39761	6.02897e-41	6.70514e-39
ncbi_100155836	SERPINB5	24.08	22.7	27.66	8.27	9.68	8.99	24.8133	8.98	-1.46633	7.24061e-41	7.9912e-39
ncbi_100621115	LOC100621115	18.23	14.82	17.11	6.5	7.3	6.77	16.72	6.85667	-1.286	1.36048e-40	1.49014e-38
ncbi_100512960	TRIB1	9.88	11.17	10.05	25.74	30.6	30.12	10.3667	28.82	1.47512	1.39842e-40	1.52018e-38
ncbi_397480	HSD11B1	2.17	0.59	1.34	16.14	17.43	14.51	1.36667	16.0267	3.55174	1.45192e-40	1.56655e-38
ncbi_100525175	PLAC8	54.57	48.77	50.44	131.77	114.24	130.91	51.26	125.64	1.29339	1.64651e-40	1.76335e-38
ncbi_110261607	LOC110261607	0.08	0.08	0.08	2.32	2.69	2.55	0.08	2.52	4.97728	1.7814e-40	1.89378e-38
ncbi_100153946	CEBPD	22.51	21.74	21.99	55.76	53.05	66.62	22.08	58.4767	1.40512	2.8095e-40	2.96495e-38
ncbi_100153137	GBP2	12.62	8.74	9.74	34.93	32.4	32.88	10.3667	33.4033	1.68804	4.1586e-40	4.32554e-38
ncbi_110259887	VGF	4.12	2.84	4.96	17.78	17.89	15.62	3.97333	17.0967	2.10529	1.01118e-39	1.03685e-37
ncbi_100517188	LOC100517188	4.12	3.84	3.94	0.69	1.1	0.67	3.96667	0.82	-2.27423	1.03419e-39	1.05298e-37
ncbi_100737107	IFFO2	18.17	19.3	17.72	8.31	7.64	7.74	18.3967	7.89667	-1.22013	1.49775e-39	1.51429e-37
ncbi_106505672	IRAK2	5.44	5.02	5.69	15.81	15.07	17.88	5.38333	16.2533	1.59416	2.84949e-39	2.86097e-37
ncbi_100623115	PI4K2B	6.09	5.88	6.17	13.7	15.93	17.02	6.04667	15.55	1.3627	7.949e-39	7.92597e-37
ncbi_100514823	NLRP3	7.26	6.31	9.64	22.41	26.72	29.76	7.73667	26.2967	1.7651	1.06432e-38	1.05397e-36
ncbi_102161224	CFAP54	2.7	2.7	2.77	0.39	0.62	0.35	2.72333	0.453333	-2.58673	1.36787e-38	1.34535e-36
ncbi_100512797	GVIN1	0.89	0.56	0.58	3.89	3.43	3.49	0.676667	3.60333	2.41281	1.53324e-38	1.49781e-36
ncbi_100626978	ID3	40.64	40.26	37.69	9.16	12.58	9.28	39.53	10.34	-1.93471	1.60719e-38	1.55952e-36
ncbi_100521440	ORAI2	12.04	12.35	12.63	33.9	27.62	31.46	12.34	30.9933	1.32862	1.70346e-38	1.6419e-36
ncbi_100522738	RBMS2	8.57	7.07	8.11	16.81	17.33	17.32	7.91667	17.1533	1.11552	2.27028e-38	2.17375e-36
ncbi_100271903	TNIP1	17.84	19.79	18.44	40.51	43.69	40.16	18.69	41.4533	1.14922	3.08959e-38	2.93877e-36
ncbi_100154280	SCML4	0.35	0.43	0.25	2.03	1.84	2.1	0.343333	1.99	2.53509	9.1762e-38	8.67121e-36
ncbi_100621816	VCPIP1	12.39	11.03	12.72	22.37	26.16	24.38	12.0467	24.3033	1.01252	9.23716e-38	8.67214e-36
ncbi_100520025	CRELD2	23.55	24.19	24.1	66.88	56.3	58.88	23.9467	60.6867	1.34155	1.1952e-37	1.11485e-35
ncbi_497623	P2RX7	0.16	0.04	0.1	2.18	2.49	2.31	0.1	2.32667	4.54019	1.22797e-37	1.13808e-35
ncbi_100621620	IRF2	13.88	14.58	13.15	35.43	31.31	33.07	13.87	33.27	1.26225	1.49418e-37	1.37598e-35
ncbi_100526094	EHF	1.93	1.23	1.41	5.77	5.58	6.82	1.52333	6.05667	1.99129	1.99194e-37	1.81129e-35
ncbi_100625861	LZTS3	35.91	41.59	34.03	16.7	14.69	15.75	37.1767	15.7133	-1.24241	3.48942e-37	3.13354e-35
ncbi_100512423	TBC1D9	2.81	2.54	2.91	7.11	8.01	7.9	2.75333	7.67333	1.47867	3.83342e-37	3.42121e-35
ncbi_396724	OLR1	12.53	12.25	11.64	30.39	34.51	34.69	12.14	33.1967	1.45127	5.58931e-37	4.95768e-35
ncbi_100154368	PLA1A	0.25	0.47	0.23	8.87	6.03	7.1	0.316667	7.33333	4.53343	1.0863e-36	9.57667e-35
ncbi_100156062	LOC100156062	0.1	0.07	0.05	1.58	1.58	1.49	0.0733333	1.55	4.40166	1.1211e-36	9.76437e-35
ncbi_100521160	KYNU	0.39	0.28	0.44	4.27	4.21	4.47	0.37	4.31667	3.54432	1.70419e-36	1.4754e-34
ncbi_100048953	CDH1	12.74	12.18	11.71	24.37	26.05	25.94	12.21	25.4533	1.05979	3.29907e-36	2.80576e-34
ncbi_100154343	ABLIM1	9.68	8.64	9.11	3.26	3.38	3.45	9.14333	3.36333	-1.44283	3.87484e-36	3.27617e-34
ncbi_100158240	KCNJ11	11.84	12.87	12.49	4.21	4	4.58	12.4	4.26333	-1.54029	5.24539e-36	4.40917e-34
ncbi_100155273	DENND3	4.57	5.15	4.81	13.34	11.9	14.07	4.84333	13.1033	1.43586	7.26489e-36	6.07144e-34
ncbi_100153008	BICDL1	4.47	4.57	5.74	11.8	13.62	12.1	4.92667	12.5067	1.34401	9.8041e-36	8.09986e-34
ncbi_100520233	ARRDC3	18.12	20.55	17.24	39.41	43.13	47.02	18.6367	43.1867	1.21244	1.33101e-35	1.09339e-33
ncbi_100153821	DDIT4	75.04	74.19	68.55	238.2	166.68	187.07	72.5933	197.317	1.4426	2.5301e-35	2.04358e-33
ncbi_100622502	CENPB	108.05	123.96	106.9	53.83	50.73	54.93	112.97	53.1633	-1.08744	2.57525e-35	2.06849e-33
ncbi_100157507	PTK2B	21.8	24.17	21.31	46.2	51.36	44.76	22.4267	47.44	1.08089	3.38878e-35	2.7069e-33
ncbi_100155753	MAP3K9	3.46	3.95	3.98	8.28	8.61	8.97	3.79667	8.62	1.18295	5.5139e-35	4.38022e-33
ncbi_100515635	CREB5	1.12	0.69	0.95	4.65	4.59	5.02	0.92	4.75333	2.36923	8.67963e-35	6.85738e-33
ncbi_100520470	MAP1A	4.16	4.53	4	1.45	1.5	1.36	4.23	1.43667	-1.55793	1.09409e-34	8.55045e-33
ncbi_100512023	HECA	1.58	1.42	1.21	5.75	5.07	5.62	1.40333	5.48	1.96532	2.70122e-34	2.08846e-32
ncbi_397528	SDC4	103.34	127.38	123.07	258.11	273.78	276.83	117.93	269.573	1.19275	2.71718e-34	2.08963e-32
ncbi_100154160	PSAT1	6.48	5.17	5.63	24.52	17.47	21.52	5.76	21.17	1.87788	4.14212e-34	3.16861e-32
ncbi_100517250	NUB1	20.07	19.48	17.71	40.67	40.28	39.24	19.0867	40.0633	1.06972	5.59471e-34	4.25728e-32
ncbi_100154530	TGM2	11.84	11.42	12.55	27.84	25.34	24.84	11.9367	26.0067	1.12348	6.1296e-34	4.63988e-32
ncbi_110255470	C9H1orf116	10.67	12.6	11.35	2.69	3.84	3.21	11.54	3.24667	-1.82961	6.35625e-34	4.78639e-32
ncbi_100337683	SPEF1	10.77	11.09	11.43	2	2.21	1.78	11.0967	1.99667	-2.47446	1.12102e-33	8.31168e-32
ncbi_100738659	MCM3AP	12.49	11.08	11.66	5.62	5.33	5.87	11.7433	5.60667	-1.06663	1.23707e-33	9.12531e-32
ncbi_102164386	HCAR2	3.06	2.37	2.34	13.13	10.09	12.23	2.59	11.8167	2.1898	2.02639e-33	1.48719e-31
ncbi_100511889	ZC3H12C	6.1	5.52	6.17	11.7	13.42	13.92	5.93	13.0133	1.13389	2.73421e-33	1.99653e-31
ncbi_100524798	DNAH6	2.34	2.17	1.77	0.46	0.43	0.44	2.09333	0.443333	-2.23934	3.01868e-33	2.19317e-31
ncbi_553951	CCL20	3.63	2.88	3.86	22.66	28.04	37.6	3.45667	29.4333	3.09	3.66789e-33	2.65152e-31
ncbi_414370	CCRL2	1.37	1	1.74	9.96	11.48	10.54	1.37	10.66	2.95996	5.53578e-33	3.95139e-31
ncbi_100521769	TCIRG1	14.08	14.56	13.67	29.8	26.72	28.97	14.1033	28.4967	1.01476	5.54802e-33	3.95139e-31
ncbi_100522949	NARF	20.45	20.17	19.38	8.18	6.25	6.84	20	7.09	-1.49614	6.38693e-33	4.52658e-31
ncbi_100514837	KCNH3	13.4	12.39	12.59	4.84	5.11	5.1	12.7933	5.01667	-1.35059	6.8851e-33	4.85584e-31
ncbi_396839	CSF3	0.34	0.3	0	9.8	8.59	11.62	0.213333	10.0033	5.55123	1.0138e-32	7.11528e-31
ncbi_100737977	LOC100737977	9.52	7.42	8.02	23.19	20.01	21.69	8.32	21.63	1.37838	2.19472e-32	1.53291e-30
ncbi_100152585	MGEA5	16.46	14.3	17.33	29.66	36.64	35.24	16.03	33.8467	1.07824	2.61793e-32	1.81971e-30
ncbi_100522887	LOC100522887	4.35	4.15	4.52	12.13	17.43	19.21	4.34	16.2567	1.90526	4.60984e-32	3.17377e-30
ncbi_100625984	LRRC31	1.3	1.03	1.5	6.17	7.08	7.44	1.27667	6.89667	2.43352	9.2687e-32	6.32108e-30
ncbi_100512869	RHBDD1	14.06	11.86	13.42	28.84	27.95	27.52	13.1133	28.1033	1.09971	1.16372e-31	7.89911e-30
ncbi_100518347	GIMAP4	1.69	1.36	1.19	6.91	7.77	8.73	1.41333	7.80333	2.46499	2.47592e-31	1.65726e-29
ncbi_100152112	ABCA1	1.3	1.3	1.26	3.31	3.8	3.66	1.28667	3.59	1.48035	2.94061e-31	1.95025e-29
ncbi_100156909	DUSP18	8.16	7.9	7.76	3.11	3.75	3.14	7.94	3.33333	-1.25217	4.17775e-31	2.73312e-29
ncbi_100519989	EPHA1	9.57	9.17	8.72	22	21.32	19.52	9.15333	20.9467	1.19435	4.21859e-31	2.74741e-29
ncbi_100153501	LCN2	6.03	6.44	6.23	22.8	22.9	23.02	6.23333	22.9067	1.87769	5.09647e-31	3.30425e-29
ncbi_397599	B3GNT5	5.65	4.49	5.1	12.72	14.75	15.77	5.08	14.4133	1.5045	1.17874e-30	7.60816e-29
ncbi_100520292	LRRC10B	9.96	10.24	8.82	3	3.06	3.15	9.67333	3.07	-1.65577	1.19029e-30	7.64856e-29
ncbi_100623720	LOC100623720	53.39	58.21	51.73	27.57	22.62	22.87	54.4433	24.3533	-1.16064	1.81708e-30	1.16245e-28
ncbi_100523358	JUNB	16	16.95	14.44	40.09	32.27	36.36	15.7967	36.24	1.19796	2.14238e-30	1.36452e-28
ncbi_397457	EDNRA	1.5	1.12	1	6.97	6.08	6.52	1.20667	6.52333	2.43458	6.25095e-30	3.96387e-28
ncbi_100626166	AJUBA	16.07	17.03	18.19	6.43	6.78	6.54	17.0967	6.58333	-1.37682	6.28779e-30	3.96982e-28
ncbi_100624348	CRYBG3	3.3	3	2.85	6.3	7.7	7.84	3.05	7.28	1.25513	7.93352e-30	4.98708e-28
ncbi_100515548	ARL2BP	37.73	35.57	37.68	17.96	19.22	17.88	36.9933	18.3533	-1.01122	1.11081e-29	6.89276e-28
ncbi_397429	SLC2A2	20.93	19.7	20.95	45.36	41.28	43.41	20.5267	43.35	1.07853	1.26563e-29	7.81985e-28
ncbi_110260603	PLXNB2	71.06	92.08	83.46	38.39	36.5	31.41	82.2	35.4333	-1.21403	2.19903e-29	1.34718e-27
ncbi_100525399	AARS	19.81	17.91	18.09	60.84	43.53	43.68	18.6033	49.35	1.40749	2.31425e-29	1.41179e-27
ncbi_100157947	NUGGC	0.51	0.42	0.44	2.66	2.98	3.28	0.456667	2.97333	2.70287	2.72527e-29	1.65555e-27
ncbi_100526165	PREPL	18.26	14.8	19.3	6.02	6.06	8.06	17.4533	6.71333	-1.3784	2.79876e-29	1.69307e-27
ncbi_396663	CCR7	0.46	0.24	0.22	4.3	5.25	4.29	0.306667	4.61333	3.91107	4.03306e-29	2.42958e-27
ncbi_100513853	ANTXR1	0.68	0.7	0.8	2.85	3.32	3.79	0.726667	3.32	2.19182	5.8677e-29	3.49116e-27
ncbi_102165618	GNG2	3.79	4.01	5.52	12.49	12.96	14.31	4.44	13.2533	1.57772	6.61547e-29	3.90394e-27
ncbi_100521597	PAQR5	9.05	9.54	10.33	3.42	3.84	4.28	9.64	3.84667	-1.32542	7.33819e-29	4.31283e-27
ncbi_100519114	SLC16A14	0.4	0.46	0.35	2.04	2.73	2.54	0.403333	2.43667	2.59486	1.4098e-28	8.18588e-27
ncbi_100520054	PANK2	11.16	11.73	10.6	4.9	4.52	5.03	11.1633	4.81667	-1.21266	1.63142e-28	9.43482e-27
ncbi_100152550	EFHC1	41.91	44.57	42.91	22.06	20.67	21.05	43.13	21.26	-1.02055	2.34094e-28	1.34842e-26
ncbi_100517719	OSBPL9	18.14	14	18.58	35.8	38.04	37.3	16.9067	37.0467	1.13175	2.83197e-28	1.62479e-26
ncbi_397147	CLCN2	4.83	4.91	3.76	14.13	14.38	12.4	4.5	13.6367	1.59949	3.7347e-28	2.13424e-26
ncbi_100153149	AKAP2	7.83	7.45	8.05	13.82	16.69	17.84	7.77667	16.1167	1.05133	5.93408e-28	3.37775e-26
ncbi_100170771	LPIN3	3.86	3.75	4.47	10.91	11.62	11.25	4.02667	11.26	1.48355	6.48859e-28	3.6789e-26
ncbi_100624161	G0S2	3.68	2.01	4.88	20.96	18.64	22.82	3.52333	20.8067	2.56203	1.16725e-27	6.56659e-26
ncbi_396774	TIMP4	2.56	2.78	2.46	0.3	0.57	0.32	2.6	0.396667	-2.71251	1.20136e-27	6.73228e-26
ncbi_100519652	MERTK	0.54	0.67	0.63	2.9	2.71	3.45	0.613333	3.02	2.29981	1.30846e-27	7.27606e-26
ncbi_100048996	CYB561	13.95	13.54	13.92	5.12	5.26	4.46	13.8033	4.94667	-1.48049	1.3333e-27	7.38575e-26
ncbi_100518508	JCAD	1.71	1.53	1.78	4.68	4.98	5.79	1.67333	5.15	1.62185	1.37821e-27	7.60542e-26
ncbi_100152279	GPR84	0.03	0.07	0.22	8.15	4.87	8.8	0.106667	7.27333	6.09144	1.50706e-27	8.25341e-26
ncbi_100518133	KLHL14	11.84	12.24	11.23	5.19	5.2	4.7	11.77	5.03	-1.22648	1.91424e-27	1.04045e-25
ncbi_100511014	FAM189B	25.53	28	25.42	12.27	11.84	13.14	26.3167	12.4167	-1.0837	2.40781e-27	1.30383e-25
ncbi_106506214	LOC106506214	1.86	1.95	1.69	5.45	5.06	5.27	1.83333	5.26	1.52059	4.3233e-27	2.33233e-25
ncbi_396719	SORBS2	9.22	8.56	8.89	2.64	3.36	4.26	8.89	3.42	-1.37819	5.13823e-27	2.76165e-25
ncbi_100521017	PLAUR	36.34	34.2	45.77	80.35	82.02	84.4	38.77	82.2567	1.08519	5.44226e-27	2.90348e-25
ncbi_396609	MAPK9	12.22	9.74	10.92	4.37	4.68	4.09	10.96	4.38	-1.32325	6.63365e-27	3.52608e-25
ncbi_100157427	SYNE1	0.85	0.85	0.82	0.24	0.23	0.28	0.84	0.25	-1.74846	7.24571e-27	3.83731e-25
ncbi_100153822	NFIL3	6.62	6.64	8.26	18.74	18.26	21.65	7.17333	19.55	1.44645	8.60026e-27	4.53805e-25
ncbi_106510480	CHST4	0.29	0.38	0.77	4.36	4.92	5.35	0.48	4.87667	3.34479	9.02186e-27	4.7432e-25
ncbi_100514410	ICMT	22.12	24.69	24.62	11.81	9.86	11.18	23.81	10.95	-1.12064	9.80135e-27	5.13434e-25
ncbi_100517591	RNF125	3.09	2.36	2.13	8.68	5.02	6.9	2.52667	6.86667	1.44237	1.2156e-26	6.34481e-25
ncbi_100522400	TM4SF4	16.52	15.98	15.14	4.93	4.09	5.33	15.88	4.78333	-1.73112	1.43924e-26	7.48507e-25
ncbi_100516257	PLEK	0.25	0.31	0.63	3.34	3.78	3.96	0.396667	3.69333	3.21892	2.04949e-26	1.06206e-24
ncbi_448981	C2	5.73	4.95	6.01	15.4	14.37	13.86	5.56333	14.5433	1.38634	2.57663e-26	1.33046e-24
ncbi_100127133	FGFR4	16.72	17.8	15.88	7.25	5.49	5.51	16.8	6.08333	-1.46553	2.90011e-26	1.48687e-24
ncbi_100514820	PLEKHA7	8.36	9.45	9.54	18.12	17.79	20.43	9.11667	18.78	1.04262	5.61144e-26	2.8567e-24
ncbi_100515346	ACKR3	11.31	11.59	12.2	3.51	4.15	3.29	11.7	3.65	-1.68054	5.92084e-26	3.00363e-24
ncbi_100525767	C1GALT1	15.62	13.98	14.99	6.2	7.87	7.79	14.8633	7.28667	-1.02843	8.12785e-26	4.09451e-24
ncbi_100037287	DDO	4.92	4.79	4.94	14.52	13.46	13.77	4.88333	13.9167	1.51088	1.02264e-25	5.11603e-24
ncbi_100520144	TFPI2	0.94	0.87	0.94	5.64	6.29	6.3	0.916667	6.07667	2.72881	1.32141e-25	6.56526e-24
ncbi_102162205	LOC102162205	0.18	0.17	0.25	1.04	1.21	1.27	0.2	1.17333	2.55254	1.43761e-25	7.11812e-24
ncbi_106510284	LOC106510284	10.67	10.1	9.9	23.84	23.18	25.26	10.2233	24.0933	1.23677	2.03739e-25	1.00192e-23
ncbi_100511665	MSR1	2.39	1.83	1.99	7.76	8.08	7.72	2.07	7.85333	1.92367	2.51336e-25	1.22764e-23
ncbi_100037941	PDE4B	4.43	3.94	5.03	9.37	10.21	10.56	4.46667	10.0467	1.16945	3.21302e-25	1.5641e-23
ncbi_100127167	CERS4	10.01	10.53	9.97	25.19	23.52	24.6	10.17	24.4367	1.26473	5.00292e-25	2.41914e-23
ncbi_100048946	RNASEL	19.9	22.59	18.59	46.63	40.4	44.2	20.36	43.7433	1.10333	5.43953e-25	2.62149e-23
ncbi_100621167	PLEKHG1	0.15	0.25	0.22	1.23	1.67	1.57	0.206667	1.49	2.84993	6.9764e-25	3.33989e-23
ncbi_110262190	PPM1K	5.51	5.78	6.78	12.43	12.6	13.56	6.02333	12.8633	1.09463	8.24243e-25	3.92003e-23
ncbi_106507531	C1RL	0.92	0.32	0.55	4.44	4.62	5.47	0.596667	4.84333	3.021	9.87066e-25	4.66373e-23
ncbi_100156672	NEK5	1.37	1.2	1.48	0.16	0.16	0.11	1.35	0.143333	-3.23551	1.32368e-24	6.23379e-23
ncbi_100037939	APOBEC3B	7.17	6.14	6.71	17.77	17.77	21.29	6.67333	18.9433	1.50521	2.41556e-24	1.13023e-22
ncbi_100514048	EPS8L3	6.79	6.44	6.16	15.88	15.45	15.5	6.46333	15.61	1.27212	2.79398e-24	1.29889e-22
ncbi_100286811	SPAG6	18.05	16.11	18.25	7.21	6.47	6.8	17.47	6.82667	-1.35563	3.16496e-24	1.46664e-22
ncbi_100626843	OMA1	18.41	15.24	17.56	6.2	7.54	7.36	17.07	7.03333	-1.27918	3.3983e-24	1.55976e-22
ncbi_100511141	VASH1	5.74	6.18	5.74	2.59	2.16	2.7	5.88667	2.48333	-1.24517	4.32894e-24	1.97438e-22
ncbi_450248	P2RY2	22.6	24.2	24.28	10.34	8.58	10.63	23.6933	9.85	-1.26629	5.77344e-24	2.60039e-22
ncbi_100525219	CDC14A	3.95	3.78	4.05	8.06	7.66	8.08	3.92667	7.93333	1.01462	6.02374e-24	2.7047e-22
ncbi_110260604	DENND6B	7.18	7.05	6.9	2.69	2.46	2.06	7.04333	2.40333	-1.55122	7.8181e-24	3.49951e-22
ncbi_100510978	ERN1	3.86	4.63	4.14	10.68	9	9.56	4.21	9.74667	1.21109	7.8427e-24	3.49968e-22
ncbi_100625925	GRAMD2B	2.94	2.83	2.67	9.51	10.42	8.42	2.81333	9.45	1.74803	1.35955e-23	6.01114e-22
ncbi_102160115	MGAM	0.57	0.49	0.64	2.15	2.43	2.65	0.566667	2.41	2.08846	1.40759e-23	6.20457e-22
ncbi_100156073	LOC100156073	1.6	1.63	1.56	5.04	6.75	5.17	1.59667	5.65333	1.82404	1.42468e-23	6.26081e-22
ncbi_100155668	IFRD2	30.83	30.79	31.43	15.69	12.6	14.04	31.0167	14.11	-1.13633	1.84663e-23	8.04174e-22
ncbi_100520041	USP2	11.01	11.89	11.11	4.55	4.49	4.25	11.3367	4.43	-1.35562	2.17037e-23	9.39499e-22
ncbi_100512716	SLC6A12	8.28	8.5	8.6	2.22	3.24	2.86	8.46	2.77333	-1.60904	2.80628e-23	1.20754e-21
ncbi_100518536	PARVA	5.98	6.48	6.36	14.19	13.12	12.95	6.27333	13.42	1.09708	3.48947e-23	1.47517e-21
ncbi_100037284	ITGB8	8.02	7.64	6.56	2.62	2.22	2.85	7.40667	2.56333	-1.5308	4.04729e-23	1.70104e-21
ncbi_397410	NPC2	14.4	16.56	18.15	35.6	42.42	38.08	16.37	38.7	1.24128	4.37145e-23	1.83195e-21
ncbi_397400	TGFB3	1.94	2.12	1.94	7.56	6.53	7.6	2	7.23	1.854	4.58942e-23	1.91774e-21
ncbi_100622535	LOC100622535	2.4	2.26	2.44	0.47	0.55	0.49	2.36667	0.503333	-2.23327	4.87741e-23	2.03221e-21
ncbi_100628197	DHCR24	26.23	29.03	23.53	12.79	10.68	12.63	26.2633	12.0333	-1.12601	5.0058e-23	2.07971e-21
ncbi_100155728	BLCAP	24.8	24.62	24.53	12.05	9.65	10.14	24.65	10.6133	-1.21571	5.30634e-23	2.19825e-21
ncbi_100533555	IFNAR2	2.99	2.4	2.08	8.01	7.71	8.78	2.49	8.16667	1.7136	5.50529e-23	2.27416e-21
ncbi_100623678	NT5C3A	74.76	57.6	68.5	115.59	143.72	162.01	66.9533	140.44	1.06873	5.67581e-23	2.33792e-21
ncbi_100513970	RALGDS	6.13	4.99	5.56	13.81	14.12	13.62	5.56	13.85	1.31673	6.22573e-23	2.55715e-21
ncbi_396635	THTPA	9.88	11.15	10.55	3.97	3.27	3.96	10.5267	3.73333	-1.49551	7.12454e-23	2.91803e-21
ncbi_100157601	TYSND1	10.81	13.22	10.8	4.29	4.6	4.52	11.61	4.47	-1.37702	8.2374e-23	3.3643e-21
ncbi_100517865	PPP1R16B	0.36	0.24	0.28	1.59	1.97	1.73	0.293333	1.76333	2.58769	1.10132e-22	4.46018e-21
ncbi_100233200	PLPP2	18.48	20.99	18.14	7.26	8.18	7.19	19.2033	7.54333	-1.34808	1.13644e-22	4.58957e-21
ncbi_100517169	PKHD1	1.18	1.54	1.25	0.31	0.33	0.21	1.32333	0.283333	-2.2236	1.38948e-22	5.59586e-21
ncbi_100523956	TMEM184A	14.09	14.88	14.4	5.69	7.34	7.16	14.4567	6.73	-1.10306	1.92598e-22	7.62899e-21
ncbi_396570	PLET1	0.04	0.1	0.3	4.74	6.65	8.85	0.146667	6.74667	5.52356	2.55366e-22	1.00602e-20
ncbi_396859	NOS2	0.07	0.03	0.08	1.49	1.61	1.81	0.06	1.63667	4.76965	2.70533e-22	1.06287e-20
ncbi_100431100	FTSJ1	18.11	16.39	17.68	6.45	7.67	6.31	17.3933	6.81	-1.35281	2.76725e-22	1.08425e-20
ncbi_100524832	SGPP2	3.14	2.36	2.56	6.79	6.85	6.8	2.68667	6.81333	1.34254	4.37194e-22	1.70837e-20
ncbi_100152163	DLL4	0.44	0.44	0.09	3.13	3.66	3.11	0.323333	3.3	3.35137	5.02806e-22	1.95945e-20
ncbi_397319	CASP1	1.03	0.28	0.54	7	7.04	7.06	0.616667	7.03333	3.51165	5.51072e-22	2.14177e-20
ncbi_100516689	C10H1orf115	1.76	1.68	1.77	6.03	6.35	5.61	1.73667	5.99667	1.78784	6.13885e-22	2.3795e-20
ncbi_100151873	OTUB2	10.32	11.3	12.39	3.72	4.9	4.83	11.3367	4.48333	-1.33835	7.59162e-22	2.92692e-20
ncbi_100152345	CEP152	4.71	4.43	4.86	8.63	9.62	10.2	4.66667	9.48333	1.023	8.26839e-22	3.17937e-20
ncbi_100525608	DPH1	17.92	18.14	16.45	5.45	7.01	5.56	17.5033	6.00667	-1.54299	9.28186e-22	3.5596e-20
ncbi_100624136	LOC100624136	2.51	3.07	2.17	0.46	0.57	0.45	2.58333	0.493333	-2.3886	1.30446e-21	4.9501e-20
ncbi_110261078	LOC110261078	0.97	1.12	0.84	0.29	0.27	0.23	0.976667	0.263333	-1.89098	1.4247e-21	5.37815e-20
ncbi_100153971	ZC2HC1C	5.66	6.83	4.53	1.32	1.11	1.2	5.67333	1.21	-2.22919	1.54141e-21	5.80358e-20
ncbi_100302020	CLDN6	27.49	28.21	28.18	10.85	11.79	11.47	27.96	11.37	-1.29813	1.8111e-21	6.73134e-20
ncbi_100037969	PDE7B	0.34	0.26	0.35	1.5	2.27	1.83	0.316667	1.86667	2.55943	2.22672e-21	8.23372e-20
ncbi_733603	SAA3	16.86	11.49	12.98	39.59	41.81	46.61	13.7767	42.67	1.631	2.25048e-21	8.30037e-20
ncbi_100520367	REEP2	16.63	17.96	15.95	7.05	6.98	6.78	16.8467	6.93667	-1.28015	2.53385e-21	9.32175e-20
ncbi_100511777	DNAH2	0.49	0.61	0.5	0.03	0.05	0.05	0.533333	0.0433333	-3.62149	2.85646e-21	1.04819e-19
ncbi_100144468	CYP3A22	2.01	1.78	1.59	9.58	6.6	7.77	1.79333	7.98333	2.15435	3.08156e-21	1.12793e-19
ncbi_102161342	CENPBD1	4.34	3.91	4.42	1.61	1.79	1.67	4.22333	1.69	-1.32136	3.10931e-21	1.13521e-19
ncbi_110255881	ZBTB5	0.62	0.66	0.47	3.7	2.65	3.13	0.583333	3.16	2.43753	3.20605e-21	1.16758e-19
ncbi_100513379	MORC3	16.55	13.18	15.12	25.3	32.77	33.75	14.95	30.6067	1.0337	3.38138e-21	1.22834e-19
ncbi_100127155	LMO4	10.57	9.12	11.3	23.18	23.59	24.85	10.33	23.8733	1.20856	3.64691e-21	1.32148e-19
ncbi_100515277	IFT80	11.47	9.47	11.29	4.11	4.29	4.82	10.7433	4.40667	-1.28568	3.99912e-21	1.44188e-19
ncbi_100156658	FAM81A	10.89	10.34	10.62	4.68	5.17	4.14	10.6167	4.66333	-1.1869	4.07066e-21	1.46402e-19
ncbi_100516593	RFX2	8.17	7.8	7.59	2.97	2.08	2.74	7.85333	2.59667	-1.59664	4.42599e-21	1.58786e-19
ncbi_100620551	LXN	10.33	8.71	10.1	21.78	31.59	32.5	9.71333	28.6233	1.55915	4.53988e-21	1.62469e-19
ncbi_100623561	ASB1	5.73	8.18	7.01	3.03	3.37	2.79	6.97333	3.06333	-1.18675	5.34032e-21	1.90643e-19
ncbi_100519099	HBP1	12.75	11.14	11.4	21.27	26.39	27.71	11.7633	25.1233	1.09473	7.50316e-21	2.66537e-19
ncbi_100157226	NCOA7	11.69	10.45	11.18	21.3	22.97	23.45	11.1067	22.5733	1.02319	9.29743e-21	3.27061e-19
ncbi_110260947	SLC7A6	8.95	8.95	8.99	3.41	3.9	4.75	8.96333	4.02	-1.15684	1.01073e-20	3.52975e-19
ncbi_397525	CFH	0.8	1.09	1.16	3.59	4.39	4.21	1.01667	4.06333	1.99882	1.22812e-20	4.2683e-19
ncbi_100156484	MAFF	1.23	1.35	0.65	5.9	4.96	7.17	1.07667	6.01	2.48079	1.42862e-20	4.93925e-19
ncbi_397080	ENPEP	1.85	1.19	1.28	4.99	5.03	5.89	1.44	5.30333	1.88083	1.43142e-20	4.93925e-19
ncbi_397161	CD80	0.06	0.04	0.04	1.62	1.51	1.66	0.0466667	1.59667	5.09653	1.69608e-20	5.81088e-19
ncbi_100312978	PECR	7.29	6.35	6.92	16.28	15.37	16.69	6.85333	16.1133	1.23338	2.12368e-20	7.19066e-19
ncbi_100152434	PRPH	0.24	0.23	0.13	2.62	1.62	2.23	0.2	2.15667	3.43073	2.28622e-20	7.72295e-19
ncbi_445519	SLC52A2	23.46	26.47	22.37	11.95	10.94	10.71	24.1	11.2	-1.10553	2.88291e-20	9.62613e-19
ncbi_100513386	IQUB	4.54	3.22	3.4	1	1.13	1.27	3.72	1.13333	-1.71473	4.00935e-20	1.32952e-18
ncbi_100524433	RECQL4	12.94	12.5	12.49	6.62	5.54	5.61	12.6433	5.92333	-1.0939	6.48739e-20	2.09832e-18
ncbi_100524797	NEURL3	0.49	0.72	0.96	3.46	4.18	3.77	0.723333	3.80333	2.39453	6.7946e-20	2.19277e-18
ncbi_100127358	IFITM1	23.63	21.15	25.85	57.61	69.04	48.41	23.5433	58.3533	1.3095	7.97372e-20	2.56187e-18
ncbi_100156660	TLN2	2.41	2.34	2.57	4.85	5.02	4.89	2.44	4.92	1.01178	8.36244e-20	2.67487e-18
ncbi_100525135	AP3M2	5.39	5.81	5.89	1.9	2.11	1.54	5.69667	1.85	-1.62259	9.46707e-20	3.01487e-18
ncbi_396558	PAQR7	4.32	4.61	3.85	10.48	11.94	11.35	4.26	11.2567	1.40185	1.04567e-19	3.3227e-18
ncbi_100621933	EHD3	16.16	16.01	18.42	6.96	9.34	8.28	16.8633	8.19333	-1.04137	1.06129e-19	3.36495e-18
ncbi_110260386	LOC110260386	5.09	5.87	5.8	2.12	2.25	2.48	5.58667	2.28333	-1.29085	1.3599e-19	4.28355e-18
ncbi_100511223	RTN4RL1	16.59	18.24	16.61	9.16	8.2	7.8	17.1467	8.38667	-1.03176	1.36897e-19	4.2934e-18
ncbi_100525209	IER2	7.42	8.41	7.86	18.57	15.74	16.93	7.89667	17.08	1.11299	1.58852e-19	4.97119e-18
ncbi_396606	IRAK1	21.15	25.07	23.41	12.42	10.64	10.76	23.21	11.2733	-1.04183	1.96822e-19	6.11969e-18
ncbi_100155578	DAPK2	1.72	1.86	1.99	5.72	6.77	7.3	1.85667	6.59667	1.82902	2.28894e-19	7.08641e-18
ncbi_100621314	RPGR	9.9	10.04	9.38	3.26	4.08	4.73	9.77333	4.02333	-1.28046	2.5154e-19	7.77086e-18
ncbi_100155871	SLC16A9	0.24	0.26	0.21	1.42	1.93	1.83	0.236667	1.72667	2.86706	2.791e-19	8.56735e-18
ncbi_396827	MT-2B	89.12	103.96	135.65	221.06	326.46	260.31	109.577	269.277	1.29715	2.97657e-19	9.11762e-18
ncbi_100518334	ZMYND10	10.3	8.96	8.21	2.21	3.08	2.4	9.15667	2.56333	-1.8368	3.68768e-19	1.11775e-17
ncbi_100155298	ANP32A	11.9	10.41	12.91	5.41	6.3	5.84	11.74	5.85	-1.00492	4.11496e-19	1.24205e-17
ncbi_100048932	BTG2	1.89	1.91	2.08	5.51	6.5	6.59	1.96	6.2	1.66141	4.1825e-19	1.25981e-17
ncbi_100622284	MFSD11	10.55	8.76	10.14	4.68	4.24	4.85	9.81667	4.59	-1.09674	4.27632e-19	1.28272e-17
ncbi_100518810	TRIB3	11.01	10.28	11.83	34.14	21.26	26.64	11.04	27.3467	1.30862	5.41881e-19	1.61536e-17
ncbi_100147710	MEST	18.21	19.86	16.69	8.4	7.71	5.92	18.2533	7.34333	-1.31365	5.71725e-19	1.69733e-17
ncbi_100620823	YPEL5	2.37	1.74	2.11	6.33	8.08	7.53	2.07333	7.31333	1.81858	6.02659e-19	1.7855e-17
ncbi_397130	HMGB2	29.55	25.02	33.75	69.76	72.42	54.44	29.44	65.54	1.1546	6.38525e-19	1.88789e-17
ncbi_100526032	RCOR2	9.66	8.62	8.91	2.64	3.43	3.57	9.06333	3.21333	-1.49597	7.51914e-19	2.21861e-17
ncbi_100525318	LOC100525318	3.93	3.75	3	1.01	0.8	0.5	3.56	0.77	-2.20895	8.47231e-19	2.48464e-17
ncbi_100233182	GK	13.18	13.97	13.39	6.12	6.93	6.79	13.5133	6.61333	-1.03093	8.56675e-19	2.50218e-17
ncbi_100623182	ZNF219	7.75	7.38	7.63	2.82	2.69	3.08	7.58667	2.86333	-1.40577	1.05901e-18	3.06837e-17
ncbi_100739122	ERICH5	15.93	17.38	15.78	6.91	7.78	5.93	16.3633	6.87333	-1.25138	1.20024e-18	3.47062e-17
ncbi_100737088	B3GNT7	0.96	0.99	1	4.66	3.78	5.23	0.983333	4.55667	2.21223	1.24188e-18	3.58386e-17
ncbi_100521992	HCLS1	0.16	0.06	0.19	1.15	1.55	1.79	0.136667	1.49667	3.45302	1.47762e-18	4.25568e-17
ncbi_100154062	OLFML2A	1.96	3.42	2.38	0.23	0.14	0.33	2.58667	0.233333	-3.47063	1.81526e-18	5.19704e-17
ncbi_100519487	PLXNC1	0.14	0.15	0.07	0.97	0.93	1.18	0.12	1.02667	3.09686	1.929e-18	5.51176e-17
ncbi_100620656	NECAB3	6.08	5.75	6.23	1.55	1.29	1.67	6.02	1.50333	-2.0016	2.04136e-18	5.8213e-17
ncbi_100520900	ZNF263	0.63	0.71	0.83	4.57	4.05	2.82	0.723333	3.81333	2.39832	2.0736e-18	5.90159e-17
ncbi_100520948	CTXN1	12.94	15.35	13.11	4.01	5.28	5.24	13.8	4.84333	-1.5106	2.45362e-18	6.92861e-17
ncbi_100524513	CAPN5	9.94	10.6	9.46	4.98	5	4.76	10	4.91333	-1.02523	2.70202e-18	7.5856e-17
ncbi_100521593	DNAJB9	5.76	4.63	5.82	11.34	12.88	14.32	5.40333	12.8467	1.24947	3.61684e-18	1.00756e-16
ncbi_100157058	FILIP1L	3.14	3.18	3.47	6.44	8.64	7.26	3.26333	7.44667	1.19025	5.53746e-18	1.52787e-16
ncbi_100152038	OSM	0.29	0.25	0.39	3.16	3.28	3.31	0.31	3.25	3.3901	6.31213e-18	1.7383e-16
ncbi_100155718	CCAR2	11.2	9.76	10.37	5.09	3.92	4.94	10.4433	4.65	-1.16728	6.80842e-18	1.87141e-16
ncbi_110258072	SAPCD2	4.46	4.04	4.13	1.04	1.67	1.55	4.21	1.42	-1.56793	7.61457e-18	2.08902e-16
ncbi_397086	TNF	0.44	0.69	0.78	4.45	4.09	4.95	0.636667	4.49667	2.82025	7.71905e-18	2.11368e-16
ncbi_100623246	C3H16orf54	16.91	16.69	17.71	7.2	8.65	5.97	17.1033	7.27333	-1.23359	7.73931e-18	2.11522e-16
ncbi_100625452	DVL2	8.93	10.1	9.7	3.92	4.48	3.97	9.57667	4.12333	-1.21571	8.63412e-18	2.34647e-16
ncbi_100518839	WWOX	5.97	6.19	6.11	3.41	2.56	3.12	6.09	3.03	-1.00712	9.15776e-18	2.48411e-16
ncbi_100627052	ARL5B	4.26	3.35	3.99	6.89	10	10.71	3.86667	9.2	1.25054	9.50518e-18	2.57352e-16
ncbi_102157525	OBSCN	3.64	4.25	3.94	2.18	1.76	1.72	3.94333	1.88667	-1.06358	1.07681e-17	2.90457e-16
ncbi_100513078	DYNC2LI1	26.27	22.16	24.29	9.34	11.98	11.24	24.24	10.8533	-1.15925	1.21e-17	3.2517e-16
ncbi_100622220	SLC25A38	4.44	5.24	6.12	13.05	13.54	13.56	5.26667	13.3833	1.34548	1.35658e-17	3.63886e-16
ncbi_100126236	STC2	11.21	11.36	11.4	46.42	29.66	28.55	11.3233	34.8767	1.62296	2.30454e-17	6.09124e-16
ncbi_641352	LOC641352	2.54	2.42	2.36	8.48	9.35	9.96	2.44	9.26333	1.92465	3.13442e-17	8.23954e-16
ncbi_110259221	TSPAN32	2.98	3.34	3.12	0.63	0.64	0.86	3.14667	0.71	-2.14793	3.1531e-17	8.2736e-16
ncbi_100622759	TMEM123	2.86	2.33	2.71	6.39	7.02	6.06	2.63333	6.49	1.30133	4.14662e-17	1.08412e-15
ncbi_102161832	MFNG	14.46	15.28	12.89	5.68	5.45	6.61	14.21	5.91333	-1.26486	4.23274e-17	1.10464e-15
ncbi_100512949	WNT9A	0.38	0.44	0.59	3.55	1.86	2.96	0.47	2.79	2.56953	4.40635e-17	1.14581e-15
ncbi_396600	SLC1A4	3.05	3.36	3.09	10.64	6.64	8.04	3.16667	8.44	1.41428	4.85464e-17	1.26011e-15
ncbi_100736738	PDGFRL	1.43	1.43	1.69	6.54	5.59	6.85	1.51667	6.32667	2.06054	5.93777e-17	1.52484e-15
ncbi_100627201	SLC2A6	0.86	0.9	1.11	2.61	2.68	3.24	0.956667	2.84333	1.5715	6.43924e-17	1.65068e-15
ncbi_100516991	TMEM45B	3.7	3.48	3.14	7.97	10.76	10.96	3.44	9.89667	1.52453	6.69445e-17	1.71268e-15
ncbi_100523409	CREBRF	0.94	1.39	1.24	3.45	3.99	4.32	1.19	3.92	1.71989	6.89469e-17	1.75809e-15
ncbi_100524443	ACAP3	7.56	8.3	7.41	3.59	3.1	3.63	7.75667	3.44	-1.17303	8.38961e-17	2.13551e-15
ncbi_100518046	SRD5A1	10.88	11.43	12	5.95	5.18	5.64	11.4367	5.59	-1.03275	1.10047e-16	2.79132e-15
ncbi_100620320	DCUN1D2	7.52	7.66	7.04	2.89	2.43	2.52	7.40667	2.61333	-1.50293	1.12218e-16	2.84141e-15
ncbi_100153186	MAL2	6.95	6.33	5.62	11.96	14.33	14.46	6.3	13.5833	1.10841	1.4047e-16	3.54436e-15
ncbi_100524100	SEMA3E	4.31	4.8	4.36	1.61	1.88	1.77	4.49	1.75333	-1.35662	1.43676e-16	3.61893e-15
ncbi_110260907	LOC110260907	2.19	2.59	1.92	0.77	0.78	0.63	2.23333	0.726667	-1.61983	1.55141e-16	3.90093e-15
ncbi_100513727	IFT140	2.35	2.29	2.4	0.69	0.68	0.48	2.34667	0.616667	-1.92805	1.6919e-16	4.24499e-15
ncbi_110259211	BRSK2	5.74	7.48	6.56	2.5	2.2	2.59	6.59333	2.43	-1.44005	1.72101e-16	4.30492e-15
ncbi_100523310	LOC100523310	3.5	2.74	3.63	9.78	7.89	8.48	3.29	8.71667	1.40569	1.96383e-16	4.89534e-15
ncbi_100524733	PRELID2	4.25	3.84	3.84	1.59	1.64	1.46	3.97667	1.56333	-1.34693	2.16516e-16	5.37866e-15
ncbi_100511052	DZANK1	6.94	7.11	7.42	2.7	3.12	2.95	7.15667	2.92333	-1.29167	3.32209e-16	8.18242e-15
ncbi_100516086	SLC35B2	12.35	10.51	7.56	2.76	3.92	3.48	10.14	3.38667	-1.58212	3.33006e-16	8.1881e-15
ncbi_100379630	GDF15	10.17	9.39	11.17	24.89	24.69	21.57	10.2433	23.7167	1.21122	4.19783e-16	1.02175e-14
ncbi_100627772	ST3GAL2	11.59	13.35	12.79	7.05	6.12	5.66	12.5767	6.27667	-1.00268	4.37756e-16	1.06193e-14
ncbi_100302021	CLDN8	11.67	14.12	11.51	2.5	2.35	3.3	12.4333	2.71667	-2.1943	4.91774e-16	1.18898e-14
ncbi_100737004	COBLL1	1.96	2.24	1.96	4.45	4.98	4.75	2.05333	4.72667	1.20286	6.3444e-16	1.51365e-14
ncbi_100301483	S100A12	7.2	6.35	7.85	27.46	36.56	25	7.13333	29.6733	2.05652	7.69697e-16	1.82132e-14
ncbi_397600	GATA6	3.72	3.47	3.24	7.75	7.74	8.21	3.47667	7.9	1.18415	7.85935e-16	1.85671e-14
ncbi_100154470	LRRC49	4.03	4.18	4.66	1.2	1.73	1.62	4.29	1.51667	-1.50007	8.24993e-16	1.93947e-14
ncbi_110261092	SPSB1	6.23	6.4	5.55	12.65	11.51	12.76	6.06	12.3067	1.02205	8.85482e-16	2.07493e-14
ncbi_100519899	SALL1	5.06	4.75	5.41	2.12	2.52	1.76	5.07333	2.13333	-1.24982	1.06911e-15	2.48908e-14
ncbi_100736626	LRRC73	9.44	10.66	10.54	2.18	3.3	3.14	10.2133	2.87333	-1.82966	1.3381e-15	3.0954e-14
ncbi_100049696	TNNI3	3.68	3.85	3.42	2.31	1.34	1.21	3.65	1.62	-1.1719	1.36459e-15	3.15165e-14
MSTRG.10825	--	0.45	0.47	0.27	1.54	1.9	1.75	0.396667	1.73	2.12477	1.40306e-15	3.23533e-14
ncbi_100154026	SIM1	5.46	6.96	5.79	2.8	3.14	2.61	6.07	2.85	-1.09073	1.66815e-15	3.80412e-14
ncbi_100519438	FAM133B	3.01	1.41	2.37	0	0.07	0.06	2.26333	0.0433333	-5.70683	1.69135e-15	3.84489e-14
ncbi_100155928	LRIG3	4.66	4.25	4.07	1.75	1.52	1.57	4.32667	1.61333	-1.42321	1.9645e-15	4.42411e-14
ncbi_100512651	STX1B	2.06	1.95	1.93	4.53	4.78	5.01	1.98	4.77333	1.2695	2.09144e-15	4.70266e-14
ncbi_110256004	NT5C3B	23.52	22.38	23.2	10.41	12.39	11.22	23.0333	11.34	-1.0223	2.11555e-15	4.74948e-14
ncbi_100155595	SDS	2.1	1.23	1.85	6.16	7.33	7.29	1.72667	6.92667	2.00417	2.32623e-15	5.19824e-14
ncbi_100624334	GLIS2	7.41	8.44	8.44	3.63	4.09	3.68	8.09667	3.8	-1.09133	2.43716e-15	5.43773e-14
ncbi_100152184	PLEKHO1	13.45	14.34	16.05	6.98	6.9	6.3	14.6133	6.72667	-1.11932	3.663e-15	8.08543e-14
ncbi_102160003	LOC102160003	7.08	7.43	7.47	3.29	3.48	3.65	7.32667	3.47333	-1.07684	4.77972e-15	1.04547e-13
ncbi_100157309	ISLR2	0	0	0	2.04	1.41	1.57	0.001	1.67333	10.7085	5.12915e-15	1.11515e-13
ncbi_100516409	OIP5	3.12	2.77	2.9	1.39	1.48	1.47	2.93	1.44667	-1.01817	5.53208e-15	1.19735e-13
ncbi_100620792	CASTOR2	7.81	8.62	8.2	4.58	4.28	3.44	8.21	4.1	-1.00176	6.2162e-15	1.3394e-13
ncbi_100516724	NR2F6	12.65	11.53	12.63	5.39	4.78	6.42	12.27	5.53	-1.14978	6.61453e-15	1.41889e-13
ncbi_100153248	FGFR1	0.32	0.55	0.38	3.15	2.85	1.79	0.416667	2.59667	2.6397	6.64511e-15	1.42333e-13
ncbi_100525654	IL10RA	0.93	0.25	0.45	3.44	2.91	3.49	0.543333	3.28	2.59379	7.47324e-15	1.59363e-13
ncbi_106506409	MAP6D1	4.72	4.14	4.87	1.85	2.43	1.71	4.57667	1.99667	-1.1967	8.66372e-15	1.84206e-13
ncbi_100518228	ZSWIM1	4.09	4.5	4.46	1.23	1.61	1.29	4.35	1.37667	-1.65984	1.07878e-14	2.2836e-13
ncbi_110255219	CCDC60	1.91	1.75	1.53	0.16	0.4	0.25	1.73	0.27	-2.67974	1.0826e-14	2.28833e-13
ncbi_100153484	GLMP	2.82	2.07	2.47	6.04	6.67	5.82	2.45333	6.17667	1.33209	1.19252e-14	2.50966e-13
ncbi_100621517	TTLL1	19.16	12.24	15.8	4.31	3.13	6.55	15.7333	4.66333	-1.75439	1.24876e-14	2.62422e-13
ncbi_100157644	TMEM200A	0.02	0.01	0.07	0.55	0.6	0.7	0.0333333	0.616667	4.20945	1.29002e-14	2.70306e-13
ncbi_100520715	RIN1	7.13	7.84	7	3.71	3.34	3.86	7.32333	3.63667	-1.00988	1.48531e-14	3.09879e-13
ncbi_100524437	PARP11	0.87	0.68	1.14	3.45	2.84	3.02	0.896667	3.10333	1.79117	2.35964e-14	4.85978e-13
ncbi_100518065	SLC20A1	15.93	19.92	17.38	9.9	8.68	7.75	17.7433	8.77667	-1.01553	2.62875e-14	5.38336e-13
ncbi_100622998	ALKBH5	13.59	17.51	18.1	8.01	8.58	6.39	16.4	7.66	-1.09828	2.72008e-14	5.56251e-13
ncbi_100157904	WDFY4	0.12	0.04	0.04	0.77	0.48	0.61	0.0666667	0.62	3.21723	2.83678e-14	5.78478e-13
ncbi_100522902	PTPN4	3.1	3.44	3.04	1.36	1.74	1.56	3.19333	1.55333	-1.0397	2.8754e-14	5.8553e-13
ncbi_100152372	RCSD1	0.95	0.63	0.62	2.31	2.85	2.69	0.733333	2.61667	1.83519	2.90484e-14	5.90526e-13
ncbi_100621460	CCDC126	4.44	3.49	4.45	8.3	10.76	11.02	4.12667	10.0267	1.28079	2.90811e-14	5.90526e-13
ncbi_100157105	RASSF2	0.28	0.22	0.23	1.04	1.24	1.35	0.243333	1.21	2.314	3.72275e-14	7.46511e-13
ncbi_100622217	MAP3K8	5.16	4.15	4.87	10.08	10.08	10.2	4.72667	10.12	1.09831	4.27319e-14	8.50988e-13
ncbi_100511368	ZNF358	14	14.09	11.29	3.42	5.39	5.76	13.1267	4.85667	-1.43446	4.42673e-14	8.79144e-13
ncbi_100519560	UBALD2	7.2	7.05	8	19.01	15.03	16.19	7.41667	16.7433	1.17474	4.97162e-14	9.80624e-13
ncbi_396945	SERPINE1	5.13	4.27	6.17	11.03	10.89	10.79	5.19	10.9033	1.07096	5.70934e-14	1.1246e-12
ncbi_100155358	SPTBN5	0.13	0.19	0.18	0.76	0.74	0.56	0.166667	0.686667	2.04264	5.84079e-14	1.14893e-12
ncbi_110256072	TLCD2	0.3	0.32	0.4	1.03	1.47	1.28	0.34	1.26	1.88982	5.89178e-14	1.15738e-12
ncbi_100155585	ABCB6	8.18	9.95	10.93	4.6	3.37	2.94	9.68667	3.63667	-1.41338	6.27933e-14	1.22522e-12
ncbi_100621090	GADD45B	7.04	6.97	8.38	19.17	13.98	17.09	7.46333	16.7467	1.16598	8.58607e-14	1.66181e-12
ncbi_100736584	TUBB4A	11.41	11.08	11.05	4.96	6.1	5.44	11.18	5.5	-1.02342	8.7127e-14	1.68182e-12
ncbi_100153346	MICAL1	3.15	1.95	3.36	7.54	6.77	7.01	2.82	7.10667	1.33348	1.10423e-13	2.12018e-12
ncbi_100737604	FGD6	2.66	2.32	3.37	4.89	5.86	6.59	2.78333	5.78	1.05426	1.17108e-13	2.24258e-12
ncbi_110260410	TIGD5	2.2	2.86	2.63	0.84	0.68	0.82	2.56333	0.78	-1.71648	1.30822e-13	2.50189e-12
ncbi_100515071	KYAT1	8.66	9.89	9.14	3.17	3.89	3.84	9.23	3.63333	-1.34504	1.36612e-13	2.60916e-12
ncbi_100627099	PLCD1	4.04	3.76	4.03	8.74	8.08	8.59	3.94333	8.47	1.10295	1.39601e-13	2.66273e-12
ncbi_100523996	HRH1	1.66	1.72	1.42	4.53	4.04	4.62	1.6	4.39667	1.45834	1.63001e-13	3.09897e-12
ncbi_100521540	KLC2	4.31	3.27	4.6	8.96	8.28	10.61	4.06	9.28333	1.19316	1.90001e-13	3.59559e-12
ncbi_100626407	LOC100626407	5.21	4.86	5.93	10.73	11.66	11.34	5.33333	11.2433	1.07596	2.21128e-13	4.15743e-12
ncbi_100153814	DDAH1	8.53	10.3	10.51	4.52	4.85	5.2	9.78	4.85667	-1.00987	2.504e-13	4.69556e-12
ncbi_100523985	DYNC1I1	0.98	0.78	0.88	2.76	3.5	3.12	0.88	3.12667	1.82905	2.52192e-13	4.72306e-12
ncbi_110261336	ZNF446	4.25	4.65	4.94	2.25	1.96	2.05	4.61333	2.08667	-1.14461	2.7778e-13	5.18881e-12
ncbi_100515586	PRIMPOL	1.49	1.29	1.91	4.33	5.49	4.35	1.56333	4.72333	1.59518	2.8898e-13	5.38412e-12
ncbi_100516588	TMEM2	0.36	0.51	0.52	1.76	1.47	1.69	0.463333	1.64	1.82357	3.40491e-13	6.30323e-12
ncbi_414836	FBN1	0.07	0.07	0.12	0.49	0.66	0.6	0.0866667	0.583333	2.75077	3.53542e-13	6.51978e-12
ncbi_100525835	LOC100525835	0.17	0.21	0.15	2.23	1.9	1.2	0.176667	1.77667	3.33007	3.83152e-13	7.05682e-12
ncbi_100511155	ANO10	5.79	5.2	6.37	12.02	11.46	11.63	5.78667	11.7033	1.01612	4.12267e-13	7.55458e-12
ncbi_102164273	PIEZO1	8.13	8.67	7.46	4.44	4.06	2.79	8.08667	3.76333	-1.10353	4.42735e-13	8.08216e-12
ncbi_100520801	FBF1	6.16	7.39	7	3.72	2.87	2.79	6.85	3.12667	-1.13148	4.83858e-13	8.78846e-12
ncbi_100156780	SDF2L1	9.05	12.06	8.47	29.84	21.75	26.55	9.86	26.0467	1.40144	5.03112e-13	9.11528e-12
ncbi_110257485	DIDO1	3.09	2.66	3.09	1.25	1.22	1.57	2.94667	1.34667	-1.12969	5.06023e-13	9.15655e-12
ncbi_100316854	PSPH	5.03	3.95	5.68	14.19	12.31	13.12	4.88667	13.2067	1.43434	5.17392e-13	9.32725e-12
ncbi_106509795	FBXO48	0.1	0.15	0.12	1.29	1.58	1.52	0.123333	1.46333	3.56862	5.20073e-13	9.35226e-12
ncbi_497061	ADAMTS1	187.3	198.78	153.92	60.09	40.71	36.96	180	45.92	-1.9708	5.33136e-13	9.55153e-12
ncbi_100514300	LTBP2	0.44	0.46	0.57	1.25	1.42	1.57	0.49	1.41333	1.52825	5.88809e-13	1.05099e-11
ncbi_100152247	TP53INP2	1.23	1.02	1.14	2.94	3.29	3.04	1.13	3.09	1.45128	6.03739e-13	1.07631e-11
ncbi_397596	RHOT2	9.48	10.65	10.22	5.09	4.74	4.5	10.1167	4.77667	-1.08266	6.50648e-13	1.15708e-11
ncbi_100521665	TPPP3	8.24	9.48	9.33	2.57	2.66	2.1	9.01667	2.44333	-1.88374	6.79565e-13	1.20554e-11
ncbi_100739692	LRRC43	1.5	2.13	1.42	0.41	0.36	0.28	1.68333	0.35	-2.26589	8.46945e-13	1.48471e-11
ncbi_574058	CD274	1.69	0.73	0.74	4.16	3.99	4.46	1.05333	4.20333	1.99657	9.04371e-13	1.58106e-11
ncbi_100623441	LOC100623441	4.03	3.08	3.98	7.6	8.26	7.76	3.69667	7.87333	1.09075	9.11949e-13	1.59239e-11
ncbi_396621	TLR6	0.32	0.31	0.25	1.22	1.41	1.42	0.293333	1.35	2.20235	9.27006e-13	1.61283e-11
ncbi_100037286	ARNTL	1.56	1.38	1.36	4.11	3.91	3.69	1.43333	3.90333	1.44533	1.18385e-12	2.04738e-11
ncbi_100523904	PHLDA1	1.36	1.52	1.71	2.69	3.48	3.53	1.53	3.23333	1.07949	1.18731e-12	2.05092e-11
ncbi_100738267	ENKUR	5.91	4.79	5.26	2.13	2.87	2.5	5.32	2.5	-1.0895	1.24048e-12	2.1351e-11
ncbi_100152394	RTN1	0.2	0.16	0.12	1.51	1.16	1.45	0.16	1.37333	3.10154	1.45269e-12	2.49146e-11
ncbi_100623936	FAM84B	2.68	2.28	1.99	5.68	4.46	5.2	2.31667	5.11333	1.14221	1.60822e-12	2.74518e-11
ncbi_100511744	ARAP3	3.05	3.62	3.32	1.42	1.28	1.49	3.33	1.39667	-1.25353	1.64036e-12	2.79344e-11
ncbi_100519210	SPHK1	13.97	16.64	14.65	6.9	7.13	8.14	15.0867	7.39	-1.02963	1.65552e-12	2.81263e-11
ncbi_100152718	VWA2	1.92	1.98	1.89	0.77	0.71	0.79	1.93	0.756667	-1.35087	1.96805e-12	3.32408e-11
ncbi_100523106	ZNF81	0.48	0.39	0.42	0.97	1.16	1.18	0.43	1.10333	1.35946	2.02931e-12	3.41205e-11
ncbi_100510911	CASZ1	0.38	0.4	0.31	1.57	1.82	2.02	0.363333	1.80333	2.3113	2.27977e-12	3.81933e-11
ncbi_100620753	PGAP1	5.87	4.77	6.14	2.06	2.95	3.27	5.59333	2.76	-1.01904	2.64271e-12	4.40188e-11
ncbi_100519280	SPTLC3	3.47	4.05	3.85	1.83	1.75	1.53	3.79	1.70333	-1.15384	2.97769e-12	4.94276e-11
ncbi_100517927	STXBP1	1.18	1.18	1.29	3.14	3.74	3.04	1.21667	3.30667	1.44244	3.11268e-12	5.16092e-11
ncbi_100523107	LOC100523107	6.23	7.01	7.07	2.8	2.86	3.18	6.77	2.94667	-1.20007	3.1336e-12	5.1837e-11
ncbi_100152155	SMPD2	37.09	35.28	36.56	22.54	14.41	17.42	36.31	18.1233	-1.00252	3.25776e-12	5.37679e-11
ncbi_100511414	RNF122	0.09	0.12	0.13	0.38	0.43	0.49	0.113333	0.433333	1.9349	3.39616e-12	5.59882e-11
ncbi_100623148	SLC7A11	1.17	1.1	1.29	2.16	2.59	2.69	1.18667	2.48	1.06343	3.54319e-12	5.81469e-11
ncbi_100738810	SLC13A3	0.07	0.05	0.04	0.7	0.84	0.76	0.0533333	0.766667	3.84549	3.5994e-12	5.90024e-11
ncbi_100154282	TBR1	0.32	0.15	0.17	0.86	0.91	1.16	0.213333	0.976667	2.19476	3.65752e-12	5.97908e-11
ncbi_100520316	MOK	2.81	2.69	2.84	0.92	1.33	0.75	2.78	1	-1.47508	3.6599e-12	5.97908e-11
ncbi_100620700	TCFL5	8.57	9.41	9.98	4.88	5.08	3.91	9.32	4.62333	-1.0114	3.78771e-12	6.18089e-11
ncbi_100518441	DNHD1	0.42	0.47	0.46	0.12	0.11	0.15	0.45	0.126667	-1.82889	3.98954e-12	6.49557e-11
ncbi_100625755	SLC39A2	0.59	0.22	0.18	2.63	2.27	3.41	0.33	2.77	3.06935	4.00547e-12	6.50686e-11
ncbi_102163927	FAM83C	0.14	0.13	0.1	0.8	0.87	0.99	0.123333	0.886667	2.84583	4.48659e-12	7.26396e-11
MSTRG.20985	HOXD4	5.56	5.69	5.53	2.67	2.68	2.43	5.59333	2.59333	-1.1089	4.9042e-12	7.89587e-11
ncbi_100307052	SOCS1	2.04	2.44	2.31	7.84	6.78	8.47	2.26333	7.69667	1.76578	5.16408e-12	8.2958e-11
ncbi_100623278	FGD4	2.66	2.06	3.43	5.59	6.81	5.84	2.71667	6.08	1.16223	5.70382e-12	9.14255e-11
ncbi_396608	SCNN1A	0.94	0.84	1.16	3.7	3.43	3.34	0.98	3.49	1.83237	5.92432e-12	9.47498e-11
ncbi_100739717	THSD7A	0.06	0.08	0.07	0.4	0.45	0.47	0.07	0.44	2.65208	6.77308e-12	1.07648e-10
ncbi_100513002	ACP2	7.57	6.65	7.54	2.46	3.05	3.31	7.25333	2.94	-1.30283	7.10329e-12	1.12609e-10
ncbi_100511697	CBLC	2.11	2.18	2.41	5.32	5.92	4.46	2.23333	5.23333	1.22853	7.23235e-12	1.14404e-10
ncbi_100623524	DUSP14	9.66	11.34	11.38	5.24	5.41	4.11	10.7933	4.92	-1.13341	7.44676e-12	1.17539e-10
ncbi_733670	RGS2	6.59	6.94	9.12	15.47	16.58	20.5	7.55	17.5167	1.21418	7.61004e-12	1.19985e-10
ncbi_100038026	TNFSF13B	4.66	3.18	4.47	9.09	9.97	10.36	4.10333	9.80667	1.25697	7.62947e-12	1.20118e-10
ncbi_100154353	C1H18orf54	7.14	5.22	8.37	1.71	3.37	3.09	6.91	2.72333	-1.34331	7.63512e-12	1.20118e-10
ncbi_102157970	PELP1	3.09	6.23	3.48	11.43	10.69	12.36	4.26667	11.4933	1.42962	7.76331e-12	1.2187e-10
ncbi_110255214	LOC110255214	3.48	3.3	3.74	7.63	7.67	9.05	3.50667	8.11667	1.21079	8.22541e-12	1.28565e-10
ncbi_100620715	WDR4	8.25	8.37	6.89	3.66	2.48	2.25	7.83667	2.79667	-1.48653	8.45474e-12	1.31865e-10
ncbi_100499566	DNAJB13	5.91	6.51	7.37	2.33	1.94	1.35	6.59667	1.87333	-1.81613	9.16824e-12	1.42226e-10
ncbi_100519992	LSMEM1	0.07	0.03	0.05	1.53	1.24	1.8	0.05	1.52333	4.92916	1.01395e-11	1.56453e-10
ncbi_100521390	PAPPA2	0.01	0	0.02	0.32	0.3	0.5	0.01	0.373333	5.22239	1.01702e-11	1.5676e-10
ncbi_100155262	HOMEZ	3.31	3.37	3.14	5.98	7.5	8.57	3.27333	7.35	1.16698	1.02508e-11	1.57499e-10
ncbi_100153042	TGM3	0.06	0.17	0.02	1.23	1.3	1.34	0.0833333	1.29	3.95233	1.04291e-11	1.60067e-10
ncbi_100521564	ARAP2	0.06	0.03	0.06	0.58	0.46	0.49	0.05	0.51	3.3505	1.21954e-11	1.85797e-10
ncbi_100153130	SRPX2	0.12	0.03	0.16	1.86	1.63	1.22	0.103333	1.57	3.92539	1.28836e-11	1.95692e-10
ncbi_396784	FOLR1	1.73	0.61	2.25	8.37	7.73	6.21	1.53	7.43667	2.28112	1.28855e-11	1.95692e-10
ncbi_100511802	GATD1	29.72	39	37.53	19.59	16.17	16.44	35.4167	17.4	-1.02534	1.33421e-11	2.02202e-10
ncbi_100628118	ELN	0.14	0.16	0.11	0.88	1.37	1.31	0.136667	1.18667	3.11818	1.51957e-11	2.28141e-10
ncbi_100157957	E2F5	15.19	13.63	14.43	4.94	8.15	6.41	14.4167	6.5	-1.14923	1.53431e-11	2.30114e-10
ncbi_100512728	ANK2	0.24	0.25	0.2	0.64	0.64	0.7	0.23	0.66	1.52083	1.57063e-11	2.35317e-10
ncbi_100512455	ABTB2	1.14	1.19	0.54	3.3	2.66	4.15	0.956667	3.37	1.81666	1.65253e-11	2.46567e-10
ncbi_100524441	NFKBID	2.53	1.84	2.31	4.87	6.16	5.82	2.22667	5.61667	1.33483	1.86912e-11	2.77167e-10
ncbi_100738374	ZNF865	5	4.92	4.48	2.39	1.98	2.12	4.8	2.16333	-1.14978	1.98826e-11	2.93929e-10
ncbi_110260321	S100A13	9.48	8.63	9.78	24.68	20.58	17.11	9.29667	20.79	1.1611	2.04173e-11	3.01218e-10
ncbi_100517333	MEFV	0	0.02	0.04	1.38	1.01	1.3	0.02	1.23	5.94251	2.08017e-11	3.06263e-10
ncbi_100623921	DNAH5	1.67	1.04	1.27	0.43	0.65	0.45	1.32667	0.51	-1.37924	2.3108e-11	3.38153e-10
ncbi_106504187	OVCA2	13.3	13.36	12	6.29	5.81	5.92	12.8867	6.00667	-1.10124	2.45594e-11	3.59029e-10
ncbi_654413	PALMD	3.68	4.14	3	0.8	0.63	1.08	3.60667	0.836667	-2.10794	2.8438e-11	4.13638e-10
ncbi_100524105	YPEL2	3.06	2.62	3.15	8.3	7.34	4.74	2.94333	6.79333	1.20667	3.50531e-11	5.04778e-10
ncbi_397251	PLK2	163.31	156.07	209.44	43.63	73.64	65.28	176.273	60.85	-1.53449	3.6201e-11	5.19241e-10
ncbi_100127488	S100A8	2.16	1.34	1.69	8.53	17.14	11.8	1.73	12.49	2.85193	3.65121e-11	5.22665e-10
ncbi_397643	FGF2	0.66	0.33	0.81	0	0	0.04	0.6	0.0133333	-5.49185	3.76238e-11	5.38046e-10
ncbi_100514997	DENND2A	2.31	2.76	2.23	0.87	1.16	0.74	2.43333	0.923333	-1.39801	3.84286e-11	5.4847e-10
ncbi_110261948	LOC110261948	5.62	5.29	5.06	11.94	11.23	12.7	5.32333	11.9567	1.16741	4.02521e-11	5.73365e-10
ncbi_100620381	DPPA2	2.05	2.09	1.93	5.18	6.48	6.24	2.02333	5.96667	1.56019	4.10962e-11	5.84237e-10
ncbi_100623553	RGS8	0.01	0.09	0.05	0.54	0.6	0.63	0.05	0.59	3.56071	4.25724e-11	6.04035e-10
ncbi_100515632	KDM7A	1.31	0.98	0.88	2.02	2.67	2.63	1.05667	2.44	1.20736	4.27365e-11	6.05176e-10
ncbi_100515505	MPP2	2.11	2.83	2.64	0.61	0.56	0.92	2.52667	0.696667	-1.85869	4.41742e-11	6.24311e-10
ncbi_100523729	NAGK	0.71	0.77	0.79	1.87	1.78	1.87	0.756667	1.84	1.28198	4.46379e-11	6.30249e-10
ncbi_110259955	LOC110259955	1.92	2.3	2.01	0.78	0.69	0.7	2.07667	0.723333	-1.52154	4.72029e-11	6.63871e-10
ncbi_100627241	LOC100627241	1.29	1.28	1.37	3.28	3.72	2.91	1.31333	3.30333	1.33069	5.21835e-11	7.28253e-10
ncbi_110256115	TRIM16	2.28	2.6	3.23	6.01	5.59	5.89	2.70333	5.83	1.10876	5.31709e-11	7.41316e-10
ncbi_100152200	C7H6orf222	0.07	0.16	0.12	0.76	0.75	1.05	0.116667	0.853333	2.87072	5.34633e-11	7.44675e-10
ncbi_100523341	ARMC2	1.32	1.7	1.8	0.26	0.54	0.27	1.60667	0.356667	-2.17142	5.60446e-11	7.78379e-10
ncbi_397661	PKIG	18.43	20.63	17.4	8.23	7.42	9.92	18.82	8.52333	-1.14278	6.21405e-11	8.58097e-10
ncbi_100626442	DCHS2	1.94	1.88	1.48	0.74	0.92	0.8	1.76667	0.82	-1.10733	6.63407e-11	9.1348e-10
ncbi_100622289	BSPRY	6.83	6.65	5.93	16.12	11.2	13.78	6.47	13.7	1.08234	6.96861e-11	9.5772e-10
ncbi_100518554	INHBE	1.04	1.34	1.28	6.81	3.69	4.43	1.22	4.97667	2.0283	7.67668e-11	1.04707e-09
ncbi_100154835	MOCS1	7.3	8.74	7.88	4.2	3.81	3.56	7.97333	3.85667	-1.04783	9.1391e-11	1.23604e-09
ncbi_403162	INSIG1	7.48	7.19	7	3.9	2.94	3.35	7.22333	3.39667	-1.08855	9.6184e-11	1.29723e-09
ncbi_100511691	ANKRD35	0.25	0.24	0.48	1.59	1.27	1.6	0.323333	1.48667	2.20099	1.05491e-10	1.41747e-09
ncbi_100516018	FAM98C	9.33	10.63	6.96	21.64	17.47	21.33	8.97333	20.1467	1.16683	1.14625e-10	1.53449e-09
ncbi_100620992	LOC100620992	1.76	1.66	1.37	3.86	3.72	3.95	1.59667	3.84333	1.26729	1.34549e-10	1.79126e-09
ncbi_100622301	REM2	0.28	0.23	0.32	1.33	1.87	1.44	0.276667	1.54667	2.48294	1.38766e-10	1.8457e-09
ncbi_100516053	CNDP1	1.04	1.24	1.23	2.96	3.33	2.72	1.17	3.00333	1.36006	1.58589e-10	2.09013e-09
ncbi_100621546	SLC25A40	12.71	9.47	12.98	3.51	5	6.26	11.72	4.92333	-1.25127	1.9364e-10	2.53362e-09
ncbi_106504155	ZNF516	0.7	0.67	0.66	2.19	1.43	1.75	0.676667	1.79	1.40344	1.98743e-10	2.5971e-09
ncbi_100521775	COL23A1	0.44	0.34	0.53	1.32	1.29	1.57	0.436667	1.39333	1.67394	2.01313e-10	2.62452e-09
ncbi_100519691	GPX8	3.62	2.95	4.6	9.87	11.63	9.08	3.72333	10.1933	1.45296	2.03197e-10	2.64668e-09
ncbi_100739035	PGP	10.17	10.06	10.03	5.99	4.07	4.7	10.0867	4.92	-1.03572	2.0463e-10	2.66295e-09
MSTRG.10186	--	0.34	0.27	0.26	1.36	1.67	1.62	0.29	1.55	2.41814	2.17077e-10	2.8148e-09
ncbi_100517025	LOC100517025	2	1.9	1.89	0.77	0.62	0.75	1.93	0.713333	-1.43595	2.27402e-10	2.9434e-09
ncbi_100621481	PREX1	1.38	1.03	1.75	3.03	3.09	3.13	1.38667	3.08333	1.15287	2.53994e-10	3.25843e-09
ncbi_100134954	MUC20	0.58	0.95	0.65	3.22	3.27	2.75	0.726667	3.08	2.08356	2.59638e-10	3.32788e-09
ncbi_100517078	LRRC8E	4.61	5.34	5.36	2.59	2.01	2.67	5.10333	2.42333	-1.07445	2.67282e-10	3.4198e-09
ncbi_396692	HOPX	1.94	1.39	1.5	5.17	6.13	6.76	1.61	6.02	1.9027	2.86406e-10	3.658e-09
ncbi_100155632	TESK1	7.63	7.02	7.81	3.82	3.49	3.42	7.48667	3.57667	-1.06571	2.93835e-10	3.74957e-09
ncbi_100622249	ARID5B	2.87	2.59	3.32	1.5	1.29	1.54	2.92667	1.44333	-1.01985	3.10562e-10	3.94215e-09
ncbi_102162017	EFCAB8	0.27	0.16	0.26	1.09	1	0.88	0.23	0.99	2.10579	3.10946e-10	3.94355e-09
ncbi_110261334	LOC110261334	3.59	4.15	3.32	1.69	1.49	1.19	3.68667	1.45667	-1.33965	3.15205e-10	3.99057e-09
ncbi_110260272	HNF4G	0.28	0.17	0.15	0.95	1.16	0.9	0.2	1.00333	2.32673	3.18113e-10	4.02035e-09
ncbi_100517129	LOC100517129	6.42	6.49	8.86	17.03	14.29	12.89	7.25667	14.7367	1.02203	3.41142e-10	4.2889e-09
ncbi_733668	DIRAS3	1.67	2.18	1.05	0	0	0	1.63333	0.001	-10.6736	3.60963e-10	4.51845e-09
ncbi_100625554	PHF23	11.07	12.17	11.41	5.01	6.6	3.76	11.55	5.12333	-1.17274	3.79244e-10	4.73907e-09
ncbi_100303726	ENHO	11.15	10.64	10.86	3.25	4.3	5.04	10.8833	4.19667	-1.3748	3.87169e-10	4.82144e-09
ncbi_100517344	RHPN1	2.49	2.74	2.2	0.83	0.84	0.92	2.47667	0.863333	-1.52041	3.92725e-10	4.87802e-09
ncbi_100174959	KLF2	2.49	3.59	3.04	0.25	0.66	0.64	3.04	0.516667	-2.55677	4.41752e-10	5.4682e-09
ncbi_100520659	MYRF	1.48	1.15	1.18	0.32	0.46	0.21	1.27	0.33	-1.94429	5.14924e-10	6.35219e-09
ncbi_100513788	C3H2orf81	7.47	7.37	6.74	3.39	2.6	3.27	7.19333	3.08667	-1.22061	6.10483e-10	7.46732e-09
ncbi_100623248	DNALI1	1.18	1.48	0.95	0.11	0.23	0.14	1.20333	0.16	-2.91089	6.36363e-10	7.77729e-09
ncbi_100626261	C13H3orf52	1.14	0.86	1	3.62	2.67	4.15	1	3.48	1.79909	6.93563e-10	8.42649e-09
ncbi_497636	DMD	3.57	3.02	4.01	5.54	8.29	7.5	3.53333	7.11	1.00882	7.28189e-10	8.79546e-09
ncbi_100379631	PHLDA2	17.86	17.01	26.64	7.93	8	8.81	20.5033	8.24667	-1.31398	7.87117e-10	9.48345e-09
ncbi_100511570	FAM46B	6.03	6.09	5.71	3.06	2.49	2.57	5.94333	2.70667	-1.13476	8.167e-10	9.81544e-09
ncbi_100153917	SLITRK6	1.06	1.11	1.14	0.3	0.22	0.14	1.10333	0.22	-2.32629	8.27386e-10	9.92726e-09
ncbi_396623	TLR2	0.22	0.31	0.12	1.44	1.36	1.16	0.216667	1.32	2.60699	8.28296e-10	9.92993e-09
ncbi_733692	IL15RA	2.58	2.66	2.15	6.02	5.92	5.83	2.46333	5.92333	1.2658	1.02689e-09	1.21795e-08
ncbi_102165253	MEGF6	1.4	1.46	1.26	0.5	0.39	0.25	1.37333	0.38	-1.85361	1.0614e-09	1.25373e-08
ncbi_100524615	ARID5A	1.07	1.19	1.12	3.6	3.29	3.14	1.12667	3.34333	1.56923	1.1442e-09	1.34385e-08
ncbi_110257937	LOC110257937	0.22	0.15	0.14	1.15	0.92	0.98	0.17	1.01667	2.58024	1.14852e-09	1.34783e-08
ncbi_100511728	NACAD	0.03	0.04	0.04	0.43	0.33	0.49	0.0366667	0.416667	3.50635	1.29659e-09	1.50692e-08
ncbi_100037292	ACKR4	3.3	3.23	2.74	6.29	8.61	8.8	3.09	7.9	1.35425	1.36227e-09	1.58072e-08
ncbi_102161784	LOC102161784	0.84	0.58	0.87	1.67	1.47	1.99	0.763333	1.71	1.16361	1.40257e-09	1.62356e-08
ncbi_100157985	RNASET2	2.94	2.83	2.82	6.64	6.17	6.57	2.86333	6.46	1.17384	1.46406e-09	1.68933e-08
ncbi_100737235	LRRC27	1.13	1.32	1.23	0.26	0.27	0.29	1.22667	0.273333	-2.16601	1.47243e-09	1.69629e-08
ncbi_100628126	LRRIQ1	1.35	1.21	1.37	0.32	0.54	0.5	1.31	0.453333	-1.53092	1.48314e-09	1.70727e-08
ncbi_396777	USP18	12.62	13.5	14.1	7.02	5.47	7.59	13.4067	6.69333	-1.00215	1.55082e-09	1.78092e-08
ncbi_110259207	PTDSS2	6.89	8.36	6.67	3.65	2.81	2.23	7.30667	2.89667	-1.33482	1.55649e-09	1.78601e-08
ncbi_100517031	BCL2L15	0.42	0.5	0.76	1.72	1.96	1.85	0.56	1.84333	1.71882	1.62497e-09	1.86164e-08
ncbi_100520273	LOC100520273	0.16	0.08	0.05	0.62	0.59	0.49	0.0966667	0.566667	2.55141	1.748e-09	2.00099e-08
ncbi_100158055	OLFML3	4.6	3.66	3.72	8.08	8.58	8.24	3.99333	8.3	1.05552	1.7765e-09	2.0304e-08
ncbi_100514949	F2RL3	0.06	0	0.06	0.72	0.89	0.56	0.04	0.723333	4.17659	1.78298e-09	2.03459e-08
ncbi_100153873	PTK7	4	4.54	4.37	2.37	1.93	1.88	4.30333	2.06	-1.06281	1.81989e-09	2.07508e-08
ncbi_100514767	AMIGO1	0.47	0.64	0.55	0.11	0.16	0.15	0.553333	0.14	-1.98272	1.8874e-09	2.14866e-08
ncbi_100626770	PAMR1	0.96	0.64	0.87	2.47	2.79	2.53	0.823333	2.59667	1.65711	1.89296e-09	2.1533e-08
ncbi_110260411	MAPK15	1.03	1.07	1.51	0.08	0.13	0.06	1.20333	0.09	-3.74097	1.98865e-09	2.25859e-08
ncbi_100625100	IFT172	5.17	4.25	4.03	1.49	2.35	2.4	4.48333	2.08	-1.10799	2.11376e-09	2.39692e-08
ncbi_100512824	PACSIN3	9.5	9.51	9.34	4.82	5.02	3.95	9.45	4.59667	-1.03973	2.29231e-09	2.58519e-08
ncbi_396959	ANKRD1	13.91	9.77	19.53	27.17	30.61	29.85	14.4033	29.21	1.02006	2.31772e-09	2.61182e-08
ncbi_100157272	CASTOR1	4.8	4.51	4.48	10.96	9.73	8.66	4.59667	9.78333	1.08974	2.35273e-09	2.6492e-08
ncbi_100158140	CFAP46	0.71	0.79	0.72	0.18	0.18	0.2	0.74	0.186667	-1.98706	2.55718e-09	2.86159e-08
ncbi_100155799	FRY	0.21	0.29	0.18	1.03	0.72	0.64	0.226667	0.796667	1.8134	2.86372e-09	3.17513e-08
ncbi_100526147	SHC4	0.03	0.04	0.04	0.33	0.3	0.41	0.0366667	0.346667	3.24101	2.88761e-09	3.19916e-08
ncbi_110256122	B9D1	14.98	13.22	13.37	7.48	5.26	3.91	13.8567	5.55	-1.32002	2.907e-09	3.21474e-08
ncbi_100511431	CRB2	0.56	0.86	0.49	0.11	0.14	0.08	0.636667	0.11	-2.53303	3.00137e-09	3.31504e-08
ncbi_100520050	PRICKLE2	0.19	0.17	0.16	0.54	0.79	0.8	0.173333	0.71	2.03427	3.53582e-09	3.88751e-08
ncbi_100524423	PNPLA6	7.2	8.75	7.01	4.45	2.47	3.68	7.65333	3.53333	-1.11506	3.7237e-09	4.07549e-08
ncbi_100522257	IL4I1	1.07	0.28	0.34	4.45	2.23	3.79	0.563333	3.49	2.63117	4.00002e-09	4.3746e-08
ncbi_100513757	CDHR4	0.47	0.15	0.19	2.08	1.8	1.66	0.27	1.84667	2.77389	4.0369e-09	4.4116e-08
ncbi_397398	DNASE2	5.95	7.42	5.2	14.16	12.06	14.09	6.19	13.4367	1.11816	4.08184e-09	4.45398e-08
ncbi_102159830	CREBL2	1.38	0.91	1.22	3.39	2.85	2.71	1.17	2.98333	1.35042	4.18326e-09	4.55777e-08
ncbi_100153283	SH2D4B	0.36	0.48	0.6	1.36	1.26	1.68	0.48	1.43333	1.57827	4.97158e-09	5.36011e-08
ncbi_100523668	LOC100523668	0.98	0.6	0.43	3.11	1.86	3.26	0.67	2.74333	2.0337	5.36983e-09	5.77227e-08
ncbi_100144508	ID4	3.81	3.75	6.87	1.72	1.61	1.41	4.81	1.58	-1.60611	5.38011e-09	5.77902e-08
ncbi_102166962	HHLA2	0.68	0.47	0.68	1.23	1.94	1.75	0.61	1.64	1.42681	5.8941e-09	6.30303e-08
ncbi_100152952	ZHX2	1.27	1.45	1.3	2.55	3.15	3.34	1.34	3.01333	1.16913	6.09624e-09	6.49996e-08
ncbi_110256018	EPOP	4.63	5.24	5.32	2.35	2.48	2.44	5.06333	2.42333	-1.06309	6.69022e-09	7.09664e-08
ncbi_100518537	GNA15	0.08	0.05	0.11	0.41	0.64	0.58	0.08	0.543333	2.76377	6.95459e-09	7.36087e-08
ncbi_100623299	IL22RA1	1.95	1.91	1.78	4.5	4.23	3.92	1.88	4.21667	1.16537	7.21525e-09	7.62559e-08
ncbi_100157847	ZBTB2	6.41	7.05	6.1	2.73	3.04	3.67	6.52	3.14667	-1.05105	7.26575e-09	7.66775e-08
ncbi_100126283	AQP7	5.44	6.25	4.6	1.89	1.87	2.1	5.43	1.95333	-1.47501	7.52311e-09	7.92778e-08
ncbi_100157228	ADAM12	0.11	0.19	0.12	0.53	0.84	0.78	0.14	0.716667	2.35588	8.22906e-09	8.61519e-08
ncbi_100151867	GNAZ	12.3	7.75	12.91	2.4	0.85	1.54	10.9867	1.59667	-2.78262	8.83656e-09	9.21118e-08
ncbi_100524091	PUSL1	3.07	3.62	3.06	0.58	0.4	1.22	3.25	0.733333	-2.1479	9.44368e-09	9.7946e-08
ncbi_100515395	PITX2	8.26	6.02	7.97	2.94	3.98	3.55	7.41667	3.49	-1.08754	9.52473e-09	9.8645e-08
ncbi_100626400	PDZK1IP1	5.49	5.05	6.92	11.92	13.72	14.99	5.82	13.5433	1.21849	9.58053e-09	9.91092e-08
ncbi_100157065	ASAH2	0.6	0.76	0.62	1.11	1.56	1.85	0.66	1.50667	1.19082	1.07008e-08	1.10037e-07
ncbi_110256708	LOC110256708	0.02	0.05	0.03	0.42	0.84	0.82	0.0333333	0.693333	4.37851	1.16902e-08	1.19447e-07
ncbi_100626468	SLC2A3	0.43	0.55	0.62	1.36	2	1.73	0.533333	1.69667	1.66959	1.34156e-08	1.35166e-07
ncbi_100520695	SKA2	2.59	2.46	2.23	0.46	0.91	0.95	2.42667	0.773333	-1.64981	1.35447e-08	1.36228e-07
ncbi_100294688	UBD	0.21	0.24	0.12	4.6	3.24	6.67	0.19	4.83667	4.66994	1.35493e-08	1.36228e-07
ncbi_100525601	VASH2	0.28	0.16	0.26	1.07	0.97	1	0.233333	1.01333	2.11864	1.38517e-08	1.38978e-07
ncbi_102157778	LOC102157778	4.83	3.82	4.33	1.75	2.37	1.64	4.32667	1.92	-1.17215	1.39152e-08	1.39518e-07
ncbi_100519812	STRC	0.12	0.09	0.06	0.59	0.61	0.5	0.09	0.566667	2.6545	1.69129e-08	1.68291e-07
ncbi_100516337	CFAP52	1.67	1.91	1.58	0.36	0.32	0.32	1.72	0.333333	-2.36737	1.78264e-08	1.76651e-07
ncbi_100155380	ANXA13	4.61	4.63	3.74	1.62	1.52	2.03	4.32667	1.72333	-1.32805	1.79448e-08	1.77703e-07
ncbi_493187	IL27	0.24	0.16	0.16	4.1	1.76	2.35	0.186667	2.73667	3.87388	1.90424e-08	1.87672e-07
ncbi_100624050	HDAC4	1.58	1.85	1.81	0.87	0.84	0.86	1.74667	0.856667	-1.0278	1.99979e-08	1.96553e-07
ncbi_100523382	CADM4	5.36	4.76	4.58	2.18	2.13	2.06	4.9	2.12333	-1.20645	2.0098e-08	1.97402e-07
ncbi_100514270	MORN5	1.38	1.26	0.97	0.09	0.07	0	1.20333	0.0533333	-4.49586	2.04102e-08	2.00192e-07
ncbi_100520923	LOC100520923	3.1	2.77	2.42	5.17	6.37	7.19	2.76333	6.24333	1.17591	2.04398e-08	2.00216e-07
ncbi_100525816	RHEBL1	1.65	1.54	1.93	5.89	4.92	4.86	1.70667	5.22333	1.61379	2.2216e-08	2.1688e-07
ncbi_100514790	SLC16A5	3.41	4.61	3.95	1.95	1.82	1.53	3.99	1.76667	-1.17536	2.25333e-08	2.19829e-07
ncbi_100738224	GLS2	3.36	2.89	2.98	1.26	1.35	0.83	3.07667	1.14667	-1.42392	2.30807e-08	2.24538e-07
ncbi_100511370	HSH2D	0.76	0.51	0.98	3.17	4.36	2.74	0.75	3.42333	2.19044	2.34129e-08	2.26884e-07
ncbi_100152199	CMSS1	5.14	4.25	5.69	10.4	11.79	11.17	5.02667	11.12	1.14548	2.34135e-08	2.26884e-07
ncbi_397254	GDF11	10.93	9.97	10.24	4.93	5.74	4.82	10.38	5.16333	-1.00743	2.37381e-08	2.29723e-07
ncbi_100523973	PTAFR	0.88	1.15	0.96	2.68	2.72	2.33	0.996667	2.57667	1.37032	2.60191e-08	2.50122e-07
ncbi_100153322	MTG1	5.61	4.54	5.68	1.66	2.35	1.61	5.27667	1.87333	-1.49402	2.61556e-08	2.51268e-07
ncbi_100154024	IGSF8	2.09	1.29	1.85	4.1	4.16	4.76	1.74333	4.34	1.31585	2.62313e-08	2.51827e-07
ncbi_100533202	ARHGAP8	1.1	1.39	1.39	3.54	3.93	3.94	1.29333	3.80333	1.55617	2.66896e-08	2.56057e-07
ncbi_100512825	LMO2	3.7	3.88	5.8	10.8	8.45	10.13	4.46	9.79333	1.13476	2.81929e-08	2.69586e-07
ncbi_100524701	FAM71A	0.08	0.03	0	1.49	0.96	1.11	0.0366667	1.18667	5.0163	2.84801e-08	2.71972e-07
ncbi_100738032	FAM234A	7.74	10.96	9.04	5.13	3.8	4.12	9.24667	4.35	-1.08792	2.99818e-08	2.84995e-07
ncbi_110257486	SLCO4A1	4.93	3.86	3.31	1.31	2	1.01	4.03333	1.44	-1.4859	3.03685e-08	2.88291e-07
ncbi_100623891	PPEF1	1.22	0.72	1.3	2.22	3.44	3	1.08	2.88667	1.41837	3.38263e-08	3.19438e-07
ncbi_100524587	TIAM1	0.07	0.08	0.04	0.49	0.33	0.43	0.0633333	0.416667	2.71786	3.39947e-08	3.2082e-07
ncbi_102159509	LOC102159509	0.29	0.54	0.29	1.23	1.22	1.71	0.373333	1.38667	1.89308	3.96026e-08	3.71319e-07
ncbi_100525107	CCDC65	3.01	2.46	2.25	0.85	0.86	0.77	2.57333	0.826667	-1.63826	4.27479e-08	3.98485e-07
ncbi_100156657	LOC100156657	8.22	12.01	11.27	22.06	20.51	21.69	10.5	21.42	1.02857	4.38363e-08	4.07841e-07
ncbi_100124380	ZBTB12	3.48	4.15	3.56	1.09	1.45	1.47	3.73	1.33667	-1.48054	4.38951e-08	4.08125e-07
ncbi_100520959	THAP11	16.42	14.63	15.22	8.73	6.91	6.3	15.4233	7.31333	-1.07651	4.89378e-08	4.53263e-07
ncbi_100620188	LOC100620188	1.99	2.24	1.33	0.39	0.68	0.39	1.85333	0.486667	-1.92912	4.96432e-08	4.59207e-07
ncbi_100511535	EFCAB12	2.3	2.08	2.27	0.75	0.27	0.35	2.21667	0.456667	-2.27918	5.07727e-08	4.69055e-07
ncbi_100520370	CHTF18	11.65	10.77	10.89	6.61	3.05	5.52	11.1033	5.06	-1.13378	5.08552e-08	4.69517e-07
ncbi_100737600	LOC100737600	4	4.03	5.86	1.2	1	1.53	4.63	1.24333	-1.8968	5.37463e-08	4.93941e-07
ncbi_100153371	CA14	3.5	2.99	3.95	1.34	1.51	1.1	3.48	1.31667	-1.4022	5.38157e-08	4.94011e-07
ncbi_100516255	NTHL1	10.75	13.08	10.44	5.96	3.8	4.56	11.4233	4.77333	-1.25891	5.63365e-08	5.15841e-07
ncbi_110256228	KIF9	0.96	1.27	0.92	0.31	0.27	0.3	1.05	0.293333	-1.83978	6.35006e-08	5.77053e-07
ncbi_100153386	SLA-DRB1	24.69	23.18	18.58	11.44	13.35	7.96	22.15	10.9167	-1.02077	6.66983e-08	6.03457e-07
ncbi_100155714	PLGRKT	7.9	6.12	6.52	13.95	13.78	17.45	6.84667	15.06	1.13725	7.05573e-08	6.37175e-07
ncbi_100240743	DDIT3	6.26	6.55	8.86	18.72	14.39	14.21	7.22333	15.7733	1.12675	7.53194e-08	6.77219e-07
ncbi_397681	APOA4	0.56	0.37	0.81	2.63	2.41	3.29	0.58	2.77667	2.25923	8.21101e-08	7.36444e-07
ncbi_106504209	PROSER3	4.29	5.34	4.77	2.11	2.53	2.08	4.8	2.24	-1.09954	8.56934e-08	7.6668e-07
ncbi_100626292	MST1R	0.8	0.98	0.63	2.07	1.69	1.9	0.803333	1.88667	1.23177	8.76493e-08	7.82726e-07
ncbi_100525127	DALRD3	3.52	2.53	3.43	0.98	1.13	1.19	3.16	1.1	-1.52242	8.77495e-08	7.83138e-07
ncbi_100512987	MST1	2.94	2.25	2.48	5.24	5.23	5.33	2.55667	5.26667	1.04263	9.12045e-08	8.12467e-07
ncbi_100157662	HOXD1	4.37	4.62	4.34	1.69	1.87	2.13	4.44333	1.89667	-1.22818	9.21379e-08	8.19772e-07
ncbi_100523640	GP5	0.02	0	0.05	0.18	0.39	0.5	0.0233333	0.356667	3.93411	9.62064e-08	8.51777e-07
ncbi_110257408	LOC110257408	10.18	14	10.94	3.55	5.3	5.81	11.7067	4.88667	-1.26041	9.65773e-08	8.54538e-07
ncbi_100521637	TBRG1	1.65	1.57	1.51	0.34	0.72	0.44	1.57667	0.5	-1.65688	9.78028e-08	8.64323e-07
ncbi_100514151	AGBL2	3.74	4.23	3.2	1.71	1.66	1.89	3.72333	1.75333	-1.08649	9.96682e-08	8.8027e-07
ncbi_100517336	THUMPD2	4.68	4.18	5.06	1.98	2.12	1.73	4.64	1.94333	-1.25559	1.02713e-07	9.02752e-07
ncbi_100514967	DHRS3	0.13	0.24	0.15	1.51	0.9	1.22	0.173333	1.21	2.80339	1.04346e-07	9.15992e-07
ncbi_100522074	NIPAL2	0.41	0.18	0.32	1.12	1.06	1.06	0.303333	1.08	1.83206	1.05795e-07	9.2815e-07
ncbi_100514918	TSPOAP1	0.58	0.6	0.56	0.16	0.07	0.18	0.58	0.136667	-2.08539	1.16712e-07	1.02145e-06
ncbi_110260197	LOC110260197	1.62	2.2	1.69	0.65	0.63	0.6	1.83667	0.626667	-1.55132	1.19998e-07	1.04893e-06
ncbi_100155147	PIK3IP1	2.33	2.81	2.25	5.46	4.77	4.97	2.46333	5.06667	1.04043	1.2068e-07	1.05385e-06
ncbi_100151892	SPACA9	6.78	8.01	7.04	3.11	4.12	1.93	7.27667	3.05333	-1.25289	1.20707e-07	1.05385e-06
ncbi_100152580	RASSF4	0.25	0.15	0.13	0.9	1.28	1.47	0.176667	1.21667	2.78383	1.33546e-07	1.15825e-06
ncbi_100624155	RABL3	2.15	1.27	1.68	3.58	3.84	3.47	1.7	3.63	1.09443	1.44038e-07	1.2418e-06
ncbi_100520210	C1QTNF5	1.41	1.55	1.25	4.27	4.51	3.98	1.40333	4.25333	1.59974	1.484e-07	1.27636e-06
ncbi_100521480	GSTK1	3.6	2.75	3.19	6.99	5.69	7.5	3.18	6.72667	1.08087	1.50071e-07	1.28614e-06
ncbi_106505342	CCDC168	0.03	0.06	0.06	0.16	0.25	0.22	0.05	0.21	2.07039	1.51487e-07	1.29751e-06
ncbi_100520430	TSNAXIP1	0.88	0.98	1.17	0.05	0.2	0.16	1.01	0.136667	-2.88562	1.76983e-07	1.49814e-06
ncbi_100155801	WISP3	0.34	0.52	0.26	1.5	1.54	1.57	0.373333	1.53667	2.04127	1.88723e-07	1.5873e-06
ncbi_100515511	DAW1	5.01	4.68	4.32	1.78	2.26	1.63	4.67	1.89	-1.30504	1.90515e-07	1.6005e-06
ncbi_397667	FHL1	5.82	12.06	8.73	19.41	17.19	17.91	8.87	18.17	1.03455	1.9184e-07	1.60883e-06
ncbi_100521069	LOC100521069	1.45	1.33	1.33	2.07	3.57	3.34	1.37	2.99333	1.12758	1.96106e-07	1.63985e-06
ncbi_100157250	SLCO5A1	0.06	0.08	0.05	0.45	0.32	0.29	0.0633333	0.353333	2.47999	2.0418e-07	1.70048e-06
ncbi_106508100	LOC106508100	0.9	0.66	1.05	1.92	3.21	3.07	0.87	2.73333	1.65157	2.42515e-07	1.99931e-06
ncbi_100152419	FRZB	0.14	0.31	0.1	1.23	1.03	1.27	0.183333	1.17667	2.68216	2.46266e-07	2.02532e-06
ncbi_808508	ND3	38.42	39.17	47.42	15.13	23.13	22.04	41.67	20.1	-1.05181	2.48839e-07	2.04532e-06
ncbi_396865	CHI3L1	0.21	0.23	0.14	1.37	1.65	1.26	0.193333	1.42667	2.88349	2.57918e-07	2.109e-06
ncbi_100625890	SLFN11	0.47	0.4	0.43	1.12	1.14	1.05	0.433333	1.10333	1.34832	2.58046e-07	2.109e-06
ncbi_100516458	TNFSF18	0.02	0.05	0	0.41	0.33	0.43	0.0233333	0.39	4.06301	2.60533e-07	2.12581e-06
ncbi_110260200	THEM6	1.25	0.89	1.64	0.28	0.26	0.19	1.26	0.243333	-2.37242	2.60543e-07	2.12581e-06
ncbi_110258215	LOC110258215	23.93	30.24	24.1	5.36	7.63	15.72	26.09	9.57	-1.44691	2.93113e-07	2.37147e-06
ncbi_100522552	PEG3	0.69	0.81	0.73	0.33	0.17	0.27	0.743333	0.256667	-1.53411	2.95714e-07	2.38984e-06
ncbi_100217377	C1QTNF1	0.51	0.14	0.23	2.83	1.11	1.57	0.293333	1.83667	2.64648	2.96194e-07	2.39239e-06
ncbi_100520836	GALNT6	0.15	0.07	0.2	0.86	0.63	0.92	0.14	0.803333	2.52057	3.02934e-07	2.44135e-06
ncbi_397114	GRK7	0.09	0.05	0.06	0.37	0.54	0.72	0.0666667	0.543333	3.0268	3.17445e-07	2.54414e-06
ncbi_100158174	MAPKBP1	1.57	1.44	1.23	0.56	0.8	0.5	1.41333	0.62	-1.18876	3.42218e-07	2.72455e-06
ncbi_100525281	HSD3B7	1.44	1.61	1.36	3.74	3.48	3.52	1.47	3.58	1.28414	3.55757e-07	2.82456e-06
ncbi_100154419	XKR9	1.48	1.24	1.27	2.88	3.35	4.28	1.33	3.50333	1.3973	3.5916e-07	2.85002e-06
ncbi_100515919	CTSL	3.64	3.52	3.59	6.97	9.87	6.86	3.58333	7.9	1.14055	3.60956e-07	2.8627e-06
ncbi_100127489	S100A9	1.96	1.93	1.33	7.65	8.79	4.53	1.74	6.99	2.00621	3.65765e-07	2.89766e-06
ncbi_100622381	BANP	2.77	3.56	3.07	0.73	1.52	0.73	3.13333	0.993333	-1.65735	3.78029e-07	2.98827e-06
ncbi_100511635	SLC38A7	1.67	1.97	2.04	0.76	0.44	0.8	1.89333	0.666667	-1.50589	3.93058e-07	3.10198e-06
ncbi_100152900	KNDC1	0.41	0.52	0.39	0.11	0.1	0.06	0.44	0.09	-2.28951	4.10249e-07	3.2306e-06
ncbi_100157198	CDH23	0.12	0.11	0.14	0.44	0.35	0.29	0.123333	0.36	1.54543	4.13958e-07	3.25803e-06
ncbi_100621538	LOC100621538	1.44	0.75	1.21	1.97	2.62	2.53	1.13333	2.37333	1.06634	4.1668e-07	3.27241e-06
ncbi_100462758	WIPI1	0.61	0.43	0.44	1.97	1.74	2.29	0.493333	2	2.01937	4.1669e-07	3.27241e-06
ncbi_100523688	NR5A2	0	0.02	0.02	0.82	0.59	0.31	0.0133333	0.573333	5.42626	4.24789e-07	3.32878e-06
ncbi_396583	SNAI1	2.67	2.38	1.33	4.21	7.34	6.38	2.12667	5.97667	1.49075	4.49101e-07	3.50221e-06
ncbi_110257477	LOC110257477	13.05	11.95	11.61	3.86	5.52	6.58	12.2033	5.32	-1.19778	4.57395e-07	3.56113e-06
ncbi_100622853	CCDC114	1.37	1.62	1.01	0.16	0.43	0.37	1.33333	0.32	-2.05889	4.63037e-07	3.60312e-06
ncbi_100511393	INPP4B	0.6	0.45	0.38	1.33	0.97	1.23	0.476667	1.17667	1.30365	4.68111e-07	3.64064e-06
ncbi_100522085	RELL1	1.69	1.33	2.1	3.31	3.7	3.42	1.70667	3.47667	1.02652	4.77399e-07	3.71088e-06
ncbi_100626791	GSTZ1	2.44	1.95	2.68	6.35	4.31	4.86	2.35667	5.17333	1.13435	4.80504e-07	3.73301e-06
ncbi_106506366	TTLL4	1.69	2.4	2.52	0.92	0.66	1.18	2.20333	0.92	-1.25998	5.1347e-07	3.98056e-06
ncbi_100519353	BBOX1	0.15	0.19	0.03	1.15	1	1.06	0.123333	1.07	3.11698	5.17415e-07	4.00899e-06
ncbi_100152854	LETM2	0.93	1	0.85	2.45	2.33	2.42	0.926667	2.4	1.37291	5.25842e-07	4.0721e-06
ncbi_100153330	RHOBTB1	0.89	1.39	1.26	0.28	0.33	0.4	1.18	0.336667	-1.80939	5.39132e-07	4.16833e-06
ncbi_100739829	A3GALT2	0	0	0	0.51	0.52	0.52	0.001	0.516667	9.01309	5.64108e-07	4.3416e-06
ncbi_100294687	TRIM40	0.07	0.03	0.1	0.6	0.79	0.87	0.0666667	0.753333	3.49825	5.7444e-07	4.40831e-06
ncbi_100620771	SYNC	0.28	0.14	0.12	1.14	1.25	0.74	0.18	1.04333	2.53513	5.89643e-07	4.51778e-06
ncbi_110259544	SMIM3	1.89	1.37	1.67	3.93	4.29	5.29	1.64333	4.50333	1.45437	5.95248e-07	4.55832e-06
ncbi_100626439	SYT5	1.2	1.45	1.11	0.13	0.14	0.22	1.25333	0.163333	-2.93988	6.17918e-07	4.70946e-06
ncbi_100516999	PGAP3	0.89	1.01	0.82	2.43	2.41	2.29	0.906667	2.37667	1.3903	6.23093e-07	4.74141e-06
ncbi_100620398	SEMA3A	0.06	0	0.02	0.21	0.48	0.7	0.0266667	0.463333	4.11894	6.48048e-07	4.91578e-06
ncbi_100512602	IGSF3	0	0.03	0.01	0.32	0.2	0.24	0.0133333	0.253333	4.24793	6.52707e-07	4.94593e-06
ncbi_100622018	CCDC33	0.15	0.09	0.05	1.43	0.74	1.36	0.0966667	1.17667	3.60554	6.60435e-07	4.99925e-06
ncbi_100625228	FSCN2	0.81	0.83	0.64	0.29	0.25	0.18	0.76	0.24	-1.66297	6.71537e-07	5.08063e-06
ncbi_100519223	DHRS9	1.37	1.04	1.13	0.19	0.13	0.26	1.18	0.193333	-2.60962	6.78075e-07	5.12741e-06
ncbi_106508649	GCNT1	0.11	0.08	0.16	0.52	0.65	0.54	0.116667	0.57	2.28857	6.80766e-07	5.14238e-06
ncbi_100738369	C3H16orf96	0.51	0.7	0.72	0.13	0.12	0.17	0.643333	0.14	-2.20014	7.06167e-07	5.32035e-06
ncbi_100627931	SDCCAG3	2.92	3.16	3.56	1.11	1.23	1.4	3.21333	1.24667	-1.36599	7.11755e-07	5.35967e-06
ncbi_100512136	TMEM72	0.01	0.03	0.01	0.32	0.23	0.23	0.0166667	0.26	3.96347	7.20977e-07	5.42345e-06
ncbi_100518628	TBKBP1	0.46	0.7	0.65	1.18	1.56	1.66	0.603333	1.46667	1.28151	7.45105e-07	5.59421e-06
ncbi_396840	SOX9	1.1	1.26	1.32	2.8	2.46	2.64	1.22667	2.63333	1.10215	7.46963e-07	5.60435e-06
ncbi_100520803	TEKT1	1.13	2.06	1.21	0.32	0.39	0.14	1.46667	0.283333	-2.37197	7.59929e-07	5.69573e-06
ncbi_100622368	STK32A	0.46	0.38	0.3	0.1	0.07	0.08	0.38	0.0833333	-2.18903	7.87357e-07	5.88422e-06
ncbi_100512251	USH1G	1.15	1.49	1.55	0.53	0.29	0.49	1.39667	0.436667	-1.67738	7.8752e-07	5.88422e-06
ncbi_100156022	CITED2	1.11	1.03	0.96	2.4	2.78	2.79	1.03333	2.65667	1.36231	7.88269e-07	5.88677e-06
ncbi_100523840	RHOQ	0.65	0.58	0.77	1.39	1.88	1.79	0.666667	1.68667	1.33914	8.05608e-07	6.00385e-06
ncbi_102159223	ADAT3	3.23	5.09	3.58	1.33	1.3	1.29	3.96667	1.30667	-1.60204	8.52601e-07	6.32149e-06
ncbi_100514181	CCDC40	1.84	2.04	1.89	1.02	0.6	0.58	1.92333	0.733333	-1.39107	8.56734e-07	6.34888e-06
ncbi_100153025	DCDC2	5.32	2.33	4	10.43	11.21	11.79	3.88333	11.1433	1.52081	8.61016e-07	6.37081e-06
ncbi_100623616	LOC100623616	0.45	0.47	0.42	0.03	0.08	0.03	0.446667	0.0466667	-3.25873	9.95919e-07	7.29433e-06
ncbi_100737810	UCN3	0.44	0.18	0.68	1.8	2.94	2.39	0.433333	2.37667	2.45539	1.00002e-06	7.32065e-06
ncbi_100514226	KIFC2	2.61	2.98	2.61	1.38	0.88	1.14	2.73333	1.13333	-1.27009	1.04581e-06	7.63654e-06
ncbi_110261345	NADK	3.45	5.44	3.61	9.97	8.26	6.92	4.16667	8.38333	1.00863	1.11222e-06	8.07658e-06
ncbi_100517972	ZBED2	1.51	1.27	1.89	3.08	4.72	3.82	1.55667	3.87333	1.31512	1.12028e-06	8.131e-06
ncbi_100519519	TTN	0.01	0	0.01	0.01	0.03	0.04	0.00666667	0.0266667	2	1.14583e-06	8.30868e-06
ncbi_100518742	CREBZF	2.5	1.99	2.67	0.86	1.24	0.94	2.38667	1.01333	-1.23589	1.18095e-06	8.52428e-06
ncbi_100516016	CCL22	0.15	0.08	0.61	2.5	2.77	3.67	0.28	2.98	3.41181	1.21775e-06	8.7593e-06
ncbi_100620522	BACH2	0.12	0.13	0.09	0.29	0.5	0.47	0.113333	0.42	1.88982	1.27717e-06	9.16849e-06
ncbi_100134956	UNC45B	3.06	3.61	3.56	1.26	1.52	1.89	3.41	1.55667	-1.13131	1.32176e-06	9.46981e-06
ncbi_100623993	SBNO2	2.38	2.43	1.6	0.97	1.15	0.61	2.13667	0.91	-1.23142	1.33966e-06	9.57621e-06
ncbi_100518983	RAPGEF5	0.18	0.21	0.25	0.69	0.67	0.67	0.213333	0.676667	1.66534	1.40558e-06	1.00108e-05
ncbi_100737568	SSSCA1	3.29	3.87	2.92	1.32	1.49	1.68	3.36	1.49667	-1.16671	1.58289e-06	1.118e-05
ncbi_100511275	LOC100511275	0	0	0	0.37	0.49	0.34	0.001	0.4	8.64386	1.76487e-06	1.23149e-05
ncbi_110257620	GIMAP1	0	0	0	0.42	0.55	0.6	0.001	0.523333	9.03159	1.80668e-06	1.25763e-05
ncbi_100623171	C13H3orf62	0.5	0.7	0.72	1.33	1.36	1.93	0.64	1.54	1.26679	1.86151e-06	1.29206e-05
ncbi_100511621	C1QTNF4	0.13	0.4	0.11	1.23	0.99	1.15	0.213333	1.12333	2.3966	1.91311e-06	1.3247e-05
ncbi_100520970	NRCAM	0.37	0.41	0.11	0	0.02	0.01	0.296667	0.01	-4.89077	2.04615e-06	1.40806e-05
ncbi_100152820	C7H15orf40	6.23	4.67	6.6	2.7	3.08	2.6	5.83333	2.79333	-1.06233	2.05862e-06	1.41596e-05
ncbi_100523461	TRIM65	2.72	2.65	3.44	1.09	1.65	1.1	2.93667	1.28	-1.19804	2.09415e-06	1.43767e-05
ncbi_100525217	TRIB2	2.04	2.64	1.79	1.06	0.64	0.91	2.15667	0.87	-1.30972	2.16724e-06	1.48432e-05
ncbi_100154054	NECTIN4	2.87	2.9	3.53	1.49	1.53	1.59	3.1	1.53667	-1.01246	2.18174e-06	1.49354e-05
ncbi_100155686	SORCS1	0.01	0.04	0.01	0.21	0.25	0.28	0.02	0.246667	3.62449	2.22321e-06	1.51977e-05
ncbi_100516091	ZFYVE28	1.85	2.22	2.32	0.78	0.97	1.04	2.13	0.93	-1.19555	2.22795e-06	1.52229e-05
ncbi_100152398	CD53	1.03	0.82	0.67	2.11	2.83	3.34	0.84	2.76	1.71621	2.23439e-06	1.52525e-05
ncbi_100626835	MALL	1.47	2.19	1.37	0.37	0.25	0.24	1.67667	0.286667	-2.54815	2.46353e-06	1.67377e-05
ncbi_100625728	C3AR1	0	0	0	0.12	0.42	0.26	0.001	0.266667	8.05889	2.60762e-06	1.76338e-05
ncbi_100513285	PRR19	0.12	0.05	0.12	1.1	1.28	0.75	0.0966667	1.04333	3.43204	2.70114e-06	1.82066e-05
ncbi_100525524	SYNGAP1	2.56	2.01	2.85	1.25	1.23	1.13	2.47333	1.20333	-1.03942	2.80864e-06	1.88784e-05
ncbi_102160500	SHANK2	0.99	0.97	0.77	0.47	0.32	0.36	0.91	0.383333	-1.24727	2.81825e-06	1.89342e-05
ncbi_100512614	CCDC85C	3.48	4.6	5.57	1.46	1.57	2.99	4.55	2.00667	-1.18107	2.87591e-06	1.93125e-05
ncbi_100620875	IL20RB	0.75	0.57	0.6	1.17	1.27	1.53	0.64	1.32333	1.04803	2.88354e-06	1.93458e-05
ncbi_100515445	FLT3	0.26	0.37	0.37	1.32	1.01	1.09	0.333333	1.14	1.774	2.93451e-06	1.96513e-05
ncbi_100152744	ZSWIM3	1.84	2.11	1.62	3.58	4.33	3.46	1.85667	3.79	1.02948	3.00357e-06	2.00766e-05
ncbi_110260610	LOC110260610	1.85	2.95	4.82	0.72	1.44	1.4	3.20667	1.18667	-1.43416	3.16648e-06	2.10101e-05
ncbi_100523745	LOC100523745	0.05	0.12	0.07	0.35	0.51	0.56	0.08	0.473333	2.56478	3.18928e-06	2.11517e-05
ncbi_100514255	ARL4C	1.86	1.65	1.7	0.58	0.58	0.89	1.73667	0.683333	-1.34566	3.22389e-06	2.13714e-05
ncbi_100511473	BDH1	1.56	1.63	1.19	3.54	2.96	2.82	1.46	3.10667	1.0894	3.38841e-06	2.23595e-05
ncbi_110259171	PCNT	0.24	0.36	0.31	0.04	0.09	0.12	0.303333	0.0833333	-1.86394	3.41747e-06	2.2541e-05
ncbi_100523696	AMOTL2	0.47	0.28	0.23	1.28	0.88	1.15	0.326667	1.10333	1.75598	3.50703e-06	2.31001e-05
ncbi_100737564	CTSO	0.16	0.03	0.03	0.4	0.71	0.54	0.0733333	0.55	2.90689	3.50975e-06	2.31075e-05
ncbi_100518646	LGR4	0.72	0.7	0.78	1.56	1.42	1.63	0.733333	1.53667	1.06726	3.56738e-06	2.34762e-05
ncbi_100622305	PTGIR	0.34	0.2	0.37	0.9	1.06	1.25	0.303333	1.07	1.81863	3.72743e-06	2.45071e-05
ncbi_100512305	METRNL	0.61	1	0.96	2.4	2.86	3.02	0.856667	2.76	1.68786	3.74568e-06	2.45819e-05
ncbi_110261618	DSEL	0.14	0.1	0.17	0.32	0.41	0.46	0.136667	0.396667	1.53727	3.82504e-06	2.50691e-05
ncbi_100519431	TBC1D17	2.17	1.91	1.41	0.67	0.24	0.64	1.83	0.516667	-1.82454	4.03531e-06	2.63397e-05
ncbi_100513257	AKAP17B	0.49	0.37	0.41	1.11	1.14	0.78	0.423333	1.01	1.25449	4.34737e-06	2.82238e-05
ncbi_100153851	FANK1	0.45	0.64	0.28	0.05	0.06	0.05	0.456667	0.0533333	-3.09803	4.44168e-06	2.8758e-05
ncbi_100152819	PDE1A	1.13	0.84	1.32	0.24	0.48	0.39	1.09667	0.37	-1.56753	4.44513e-06	2.8758e-05
ncbi_100157497	GPLD1	0.19	0.16	0.16	0.52	0.54	0.63	0.17	0.563333	1.72845	4.44558e-06	2.8758e-05
ncbi_396562	GFAP	2.55	2.17	2.11	0.8	0.79	1.15	2.27667	0.913333	-1.31771	4.6224e-06	2.97952e-05
ncbi_100523318	GPR132	1.05	1.71	1.65	0.59	0.83	0.61	1.47	0.676667	-1.1193	4.63218e-06	2.98449e-05
ncbi_100154312	LOC100154312	0.09	0.1	0.07	0.56	0.51	0.53	0.0866667	0.533333	2.62149	4.69073e-06	3.02087e-05
ncbi_100156366	TANK	1.21	0.96	0.75	2.22	3.02	2.71	0.973333	2.65	1.44499	4.74696e-06	3.05436e-05
ncbi_100524884	LOC100524884	0.03	0	0	0.53	0.88	1.2	0.01	0.87	6.44294	4.90841e-06	3.15403e-05
ncbi_100156403	LRRC8C	0.24	0.25	0.27	0.61	0.73	0.7	0.253333	0.68	1.4245	5.02162e-06	3.22106e-05
ncbi_448808	FGL2	0	0.05	0.03	0.39	0.3	0.45	0.0266667	0.38	3.83289	5.08466e-06	3.25571e-05
ncbi_100523317	STARD5	1.73	1.63	1.68	5.09	3.82	4.28	1.68	4.39667	1.38795	5.16066e-06	3.29708e-05
ncbi_110259947	HS3ST6	0.09	0.07	0.03	0.46	0.54	0.5	0.0633333	0.5	2.98089	5.27495e-06	3.36415e-05
ncbi_100524848	LRG1	0.37	0.29	0.21	1.25	1.92	1.56	0.29	1.57667	2.44275	5.38579e-06	3.4303e-05
ncbi_100515544	SOAT2	0.65	0.22	0.54	1.55	1.87	1.86	0.47	1.76	1.90484	5.48494e-06	3.4873e-05
ncbi_100522839	ID1	13.42	15.13	12.51	8.25	4.8	7.13	13.6867	6.72667	-1.02481	5.51606e-06	3.50555e-05
ncbi_100737124	POU3F3	1.84	2.55	2.03	1.08	0.85	0.5	2.14	0.81	-1.40162	5.51952e-06	3.50621e-05
ncbi_397435	ESR1	0.64	0.55	0.49	1.26	1.09	1.28	0.56	1.21	1.11151	5.56777e-06	3.53375e-05
ncbi_100157147	SEMA4A	0.07	0.11	0.12	0.46	0.83	0.71	0.1	0.666667	2.73697	5.74181e-06	3.63145e-05
ncbi_110259918	ITPRIPL2	1.34	1.47	0.82	2.3	2.27	3.07	1.21	2.54667	1.0736	5.7727e-06	3.6478e-05
ncbi_100622649	LINGO4	0	0.01	0	0.13	0.08	0.12	0.00333333	0.11	5.04439	5.85737e-06	3.69484e-05
ncbi_100624820	JDP2	2.89	2.75	3.42	7.98	5.43	5.61	3.02	6.34	1.06993	5.91717e-06	3.73094e-05
ncbi_110260254	GDF6	0.01	0.03	0.02	0.64	0.26	0.35	0.02	0.416667	4.38082	6.21572e-06	3.90386e-05
ncbi_100736797	C1H14orf28	0.46	0.66	0.36	1.41	1.36	1.64	0.493333	1.47	1.57518	6.29677e-06	3.95133e-05
ncbi_100737352	ACKR2	0.05	0.22	0.03	0.54	0.66	0.24	0.1	0.48	2.26303	6.61694e-06	4.13788e-05
ncbi_110260927	SLC12A3	0	0	0	0.26	0.26	0.26	0.001	0.26	8.02237	6.62119e-06	4.13874e-05
ncbi_100518179	FLT4	0.26	0.32	0.35	0.79	0.81	0.9	0.31	0.833333	1.42663	6.69044e-06	4.17842e-05
ncbi_110258064	CCDC187	0.33	0.25	0.22	0.08	0.04	0.02	0.266667	0.0466667	-2.51457	6.77359e-06	4.22852e-05
ncbi_397460	TNC	0.08	0.07	0.05	0.4	0.3	0.41	0.0666667	0.37	2.47249	6.97096e-06	4.34222e-05
ncbi_100516005	MATN3	0	0.02	0	0.32	0.62	0.78	0.00666667	0.573333	6.42626	6.97375e-06	4.34222e-05
ncbi_100736643	POU4F1	2.22	2.24	2.97	0.95	0.93	0.99	2.47667	0.956667	-1.37231	7.04532e-06	4.37924e-05
ncbi_414380	DIO1	3.28	2.29	2.13	0.45	0.16	0.44	2.56667	0.35	-2.87447	7.1542e-06	4.44119e-05
ncbi_100515980	MRAP2	0.09	0.16	0.1	0.96	0.71	1.07	0.116667	0.913333	2.96875	7.2106e-06	4.47428e-05
ncbi_100154604	TCP11	2.33	2.32	2.2	6.21	4.65	4.88	2.28333	5.24667	1.20026	7.31463e-06	4.533e-05
ncbi_100519024	SYN3	0.15	0.09	0.25	0.5	0.65	0.93	0.163333	0.693333	2.08573	7.35641e-06	4.55499e-05
ncbi_100620286	MKX	0.14	0.25	0.19	0.8	0.89	0.7	0.193333	0.796667	2.04289	7.97545e-06	4.91712e-05
ncbi_100512021	DOCK2	0	0	0	0.12	0.18	0.14	0.001	0.146667	7.1964	8.22882e-06	5.0605e-05
ncbi_106510645	LOC106510645	3.61	4.19	3.63	1.54	1.65	2.1	3.81	1.76333	-1.11149	8.26758e-06	5.08217e-05
ncbi_654406	AKR1CL1	1.99	2.06	1.98	5.08	4.55	4.31	2.01	4.64667	1.209	8.41697e-06	5.16729e-05
ncbi_100626139	BTN1A1	0	0	0	0.23	0.35	0.34	0.001	0.306667	8.26053	8.6104e-06	5.27496e-05
ncbi_100157209	PRICKLE1	0.89	1.14	0.99	2.28	1.8	1.97	1.00667	2.01667	1.00239	8.69285e-06	5.31871e-05
ncbi_100511671	TCF4	0.32	0.37	0.27	1.07	1.24	1.36	0.32	1.22333	1.93467	8.90683e-06	5.44733e-05
ncbi_100739109	CCDC157	2.88	2.41	2.57	1.64	0.97	0.78	2.62	1.13	-1.21324	9.06882e-06	5.53704e-05
ncbi_100155159	PYROXD2	0.17	0.17	0.14	0.83	0.43	0.68	0.16	0.646667	2.01495	9.08065e-06	5.54062e-05
ncbi_100626991	MACC1	0.2	0.56	0.27	0.78	1.6	1.35	0.343333	1.24333	1.85653	9.08236e-06	5.54062e-05
ncbi_100157948	NFE2	1.04	1.08	1.42	3.12	3.35	2.67	1.18	3.04667	1.36844	9.13863e-06	5.5679e-05
ncbi_100144461	TRIM15	0	0.04	0.13	1.14	0.82	0.7	0.0566667	0.886667	3.96782	9.21065e-06	5.60234e-05
ncbi_100522202	GNG11	0.24	0.05	0.06	1.53	1.47	1.27	0.116667	1.42333	3.60881	9.99353e-06	6.04041e-05
ncbi_100153119	BCL2L10	0.07	0.02	0	0.39	0.35	0.48	0.03	0.406667	3.76081	1.0065e-05	6.08105e-05
ncbi_110260348	LOC110260348	1.54	1.89	1.59	5.6	4.11	3.66	1.67333	4.45667	1.41324	1.02272e-05	6.16363e-05
ncbi_100624966	ARHGEF10	3.68	4.21	2.68	1.07	1.41	2.39	3.52333	1.62333	-1.11798	1.02893e-05	6.19589e-05
ncbi_100513075	ZCWPW1	0.59	0.49	0.68	1.68	1.54	1.82	0.586667	1.68	1.51785	1.03137e-05	6.20797e-05
ncbi_100153921	DNM1	1.37	1.14	1.39	0.54	0.47	0.49	1.3	0.5	-1.37851	1.03878e-05	6.24998e-05
ncbi_100517089	FBXO41	0.21	0.24	0.18	0.02	0.03	0.03	0.21	0.0266667	-2.97728	1.04276e-05	6.26871e-05
ncbi_102168165	LOC102168165	0.06	0.04	0.08	0.24	0.23	0.25	0.06	0.24	2	1.09791e-05	6.57017e-05
ncbi_100625536	GUCY2D	0.11	0.21	0.12	0.44	0.74	0.87	0.146667	0.683333	2.22005	1.11113e-05	6.64378e-05
ncbi_100520645	CCNYL1	3.53	2.85	2.25	1.38	1.65	0.97	2.87667	1.33333	-1.10936	1.14445e-05	6.82326e-05
ncbi_100157179	ZNF618	0.14	0.18	0.12	0.58	0.36	0.45	0.146667	0.463333	1.65951	1.16964e-05	6.93914e-05
ncbi_100153166	SLC29A3	1.7	1.82	1.63	3.48	3.43	3.54	1.71667	3.48333	1.02086	1.20582e-05	7.13618e-05
ncbi_100523475	GNRH2	0.23	0.39	0.45	1.39	1.31	0.99	0.356667	1.23	1.78601	1.27413e-05	7.52203e-05
ncbi_100622032	TRPM2	0.06	0.14	0.13	0.37	0.48	0.46	0.11	0.436667	1.98903	1.28855e-05	7.58949e-05
ncbi_100739812	ANKRD9	2.16	1.84	2.16	0.84	0.58	1.28	2.05333	0.9	-1.18997	1.28871e-05	7.58949e-05
ncbi_100516029	CCDC84	4.26	4.42	3.89	1.75	1.68	1.61	4.19	1.68	-1.31849	1.32635e-05	7.79529e-05
ncbi_100522722	LOC100522722	0.12	0.13	0.14	0.85	1.24	0.86	0.13	0.983333	2.91917	1.34424e-05	7.88342e-05
ncbi_100514888	ENDOG	5.29	5.82	4.93	2.45	2.35	2.12	5.34667	2.30667	-1.21283	1.37563e-05	8.04242e-05
ncbi_100511790	CFAP61	0.63	0.52	0.54	0.19	0.11	0.07	0.563333	0.123333	-2.19143	1.41423e-05	8.25141e-05
ncbi_106506844	LOC106506844	0.07	0.04	0	0.61	0.34	0.46	0.0366667	0.47	3.68012	1.41938e-05	8.27811e-05
ncbi_100627962	C4H1orf162	0.2	0.22	0.39	1.59	1.02	1.76	0.27	1.45667	2.43164	1.43288e-05	8.34336e-05
ncbi_397520	ANPEP	1.27	1.62	1.63	0.56	0.6	0.56	1.50667	0.573333	-1.39391	1.43382e-05	8.3455e-05
ncbi_100624965	THSD7B	0.01	0	0.01	0.12	0.17	0.2	0.00666667	0.163333	4.61471	1.45864e-05	8.48313e-05
ncbi_100520495	PHLDB3	1.24	1.18	1.09	2.23	2.29	2.84	1.17	2.45333	1.06823	1.49219e-05	8.6608e-05
ncbi_110255992	SPATA32	0	0	0	0.16	0.24	0.34	0.001	0.246667	7.94642	1.4985e-05	8.69048e-05
ncbi_100620435	INO80C	3.26	3.24	3.62	7.14	6.51	7.41	3.37333	7.02	1.0573	1.50258e-05	8.71065e-05
ncbi_397364	OPRL1	0.83	1.25	1.13	0.16	0.13	0.24	1.07	0.176667	-2.59851	1.52554e-05	8.82604e-05
ncbi_100152001	COL3A1	0.35	0.35	0.26	0.02	0.04	0.04	0.32	0.0333333	-3.26303	1.57368e-05	9.08452e-05
ncbi_100515727	CFAP45	2.86	2.72	2.59	1.12	1.13	0.8	2.72333	1.01667	-1.42153	1.57462e-05	9.08452e-05
ncbi_100522516	GLYCTK	2.86	2.59	2.85	1.49	0.63	1.15	2.76667	1.09	-1.34382	1.58292e-05	9.12876e-05
ncbi_100152289	RTN4R	3.89	4.05	4.27	2.21	2.01	1.65	4.07	1.95667	-1.05663	1.60629e-05	9.24879e-05
ncbi_100525308	IQCD	1.75	1.57	1.47	0.39	0.61	0.29	1.59667	0.43	-1.89265	1.61409e-05	9.28632e-05
ncbi_100739585	NEK11	3.95	2.79	3.46	1.31	1.43	2	3.4	1.58	-1.10561	1.65726e-05	9.51952e-05
ncbi_100518397	DNAH9	0.03	0.04	0.03	0.14	0.14	0.17	0.0333333	0.15	2.16993	1.72373e-05	9.88173e-05
ncbi_100156738	LRSAM1	2.52	2.3	2.5	0.94	0.89	1.46	2.44	1.09667	-1.15376	1.75809e-05	0.000100707
ncbi_100522721	RASGRP1	0.01	0	0.01	0.36	0.24	0.19	0.00666667	0.263333	5.30378	1.80417e-05	0.000103183
ncbi_102166590	LOC102166590	0.53	0.45	0.58	1.46	1.41	1.55	0.52	1.47333	1.5025	1.96426e-05	0.000111326
ncbi_102162220	GOLGA7B	0.79	0.44	0.65	1.38	1.95	1.98	0.626667	1.77	1.49798	1.96581e-05	0.000111367
ncbi_100625955	RASSF10	1.17	1.4	1.11	0.41	0.61	0.72	1.22667	0.58	-1.08062	2.02666e-05	0.000114369
ncbi_100518524	GIMAP6	0.08	0.18	0.12	0.93	0.92	0.75	0.126667	0.866667	2.77444	2.05327e-05	0.000115646
ncbi_100154055	SLC45A4	1.43	1.64	1.53	0.6	0.9	0.5	1.53333	0.666667	-1.20163	2.10895e-05	0.000118597
ncbi_100518594	CUNH9orf116	0.84	0.99	0.45	0.03	0.1	0	0.76	0.0433333	-4.13245	2.18792e-05	0.000122656
ncbi_100622888	TMEM150C	0.37	0.31	0.1	1.06	1.29	1.83	0.26	1.39333	2.42196	2.25906e-05	0.000126301
ncbi_100144459	TRIM10	0.06	0.04	0	0.41	0.74	0.46	0.0333333	0.536667	4.00899	2.26597e-05	0.000126639
ncbi_100523876	SESN1	0.65	0.57	0.48	1.34	1.58	1.37	0.566667	1.43	1.33544	2.30895e-05	0.000128841
ncbi_102163011	LOC102163011	0.03	0.04	0.05	0.4	0.47	0.41	0.04	0.426667	3.41504	2.3582e-05	0.000131437
ncbi_100156288	NDUFA4L2	0.01	0.01	0	0.23	0.16	0.21	0.00666667	0.2	4.90689	2.41933e-05	0.000134585
ncbi_100519167	ZNF438	0.24	0.39	0.58	1.51	1.24	1.05	0.403333	1.26667	1.65099	2.51028e-05	0.000139216
ncbi_396906	HSPA6	0.58	0.62	0.31	1.38	1.48	1.85	0.503333	1.57	1.64118	2.66877e-05	0.000147047
ncbi_110258066	PNPLA7	2.96	3.13	2.15	1.62	0.84	1.36	2.74667	1.27333	-1.10907	2.71801e-05	0.000149532
ncbi_100038015	LPAR2	0.03	0.09	0.04	0.43	0.97	0.95	0.0533333	0.783333	3.87652	2.72788e-05	0.000150018
ncbi_100152847	SKOR1	0.2	0.24	0.12	0.43	0.61	0.69	0.186667	0.576667	1.62727	2.79476e-05	0.000153288
ncbi_100526179	CEP164	0.99	1.34	0.88	0.37	0.44	0.5	1.07	0.436667	-1.29301	2.83514e-05	0.00015515
ncbi_100519288	STARD8	0.03	0.01	0.09	0.25	0.36	0.44	0.0433333	0.35	3.01381	2.91282e-05	0.000159099
ncbi_100523492	LOC100523492	0.55	0.36	0.34	1.31	1.46	1.6	0.416667	1.45667	1.80571	3.01592e-05	0.000164358
ncbi_110259876	CNPY4	1.85	1.89	2.14	0.5	0.31	0.87	1.96	0.56	-1.80735	3.0971e-05	0.000168275
ncbi_397358	SLC9A3	0.85	0.86	0.88	0.44	0.3	0.31	0.863333	0.35	-1.30256	3.10821e-05	0.000168752
ncbi_100623440	ADGRA1	0.36	0.37	0.37	0.03	0.07	0.01	0.366667	0.0366667	-3.32193	3.12359e-05	0.000169459
ncbi_100521013	CLEC2D	0	0	0.07	0.62	0.46	0.45	0.0233333	0.51	4.45003	3.15397e-05	0.000170915
ncbi_100156025	DISP2	0.06	0.08	0.1	0.23	0.29	0.24	0.08	0.253333	1.66297	3.21396e-05	0.00017397
ncbi_100525542	LOC100525542	0.25	0.14	0.24	0.62	0.72	0.84	0.21	0.726667	1.7909	3.37604e-05	0.000182102
ncbi_100739336	CEP57L1	1.59	1.45	1.1	0.11	0.48	0.1	1.38	0.23	-2.58496	3.37679e-05	0.000182102
ncbi_100113425	BMP4	0.71	0.77	0.57	2.97	1.54	2.4	0.683333	2.30333	1.75306	3.39572e-05	0.000182986
ncbi_100511452	KLHDC4	3.25	1.02	3.12	6.99	5.87	5.09	2.46333	5.98333	1.28034	3.42177e-05	0.000184253
ncbi_100522695	IL20	0.09	0	0.11	0.96	1.49	0.93	0.0666667	1.12667	4.07895	3.55683e-05	0.000190744
ncbi_100337670	AMZ1	0.7	0.5	0.47	2.04	1.26	3.19	0.556667	2.16333	1.95837	3.5968e-05	0.000192745
ncbi_100627029	TRAF1	0.32	0.35	0.36	0.94	0.79	1.02	0.343333	0.916667	1.41679	3.62292e-05	0.000193929
ncbi_100038004	EGR2	0.23	0.09	0.09	0.46	0.33	0.63	0.136667	0.473333	1.7922	3.98293e-05	0.000211633
ncbi_100524228	RSPH4A	0.34	0.21	0.32	0.02	0.06	0	0.29	0.0266667	-3.44294	3.99873e-05	0.000212316
ncbi_100511997	CLCN6	1.66	1.49	1.7	0.9	0.83	0.66	1.61667	0.796667	-1.02097	4.0612e-05	0.000215475
ncbi_100154631	KLF8	0.02	0.02	0.08	0.3	0.32	0.3	0.04	0.306667	2.9386	4.29389e-05	0.00022707
ncbi_102167861	LOC102167861	0.09	0.06	0.1	0.29	0.35	0.55	0.0833333	0.396667	2.25096	4.34902e-05	0.000229818
ncbi_399688	DMP1	0.04	0.05	0.04	0.31	0.19	0.39	0.0433333	0.296667	2.77529	4.45941e-05	0.000235221
ncbi_397479	NR4A3	0.02	0.1	0.12	0.48	0.32	0.43	0.08	0.41	2.35755	4.81457e-05	0.00025239
ncbi_396811	PTGER3	0.03	0	0	0.55	0.63	0.71	0.01	0.63	5.97728	4.8649e-05	0.000254843
ncbi_100515172	HOXD8	1.38	1.44	1.57	0.61	0.36	0.81	1.46333	0.593333	-1.30234	4.92784e-05	0.00025786
ncbi_100620489	TM4SF19	0.4	0.22	0.28	1.07	1.32	1.31	0.3	1.23333	2.03953	4.96035e-05	0.000259186
ncbi_100153933	NES	0.98	0.82	1.08	0.31	0.39	0.5	0.96	0.4	-1.26303	5.20461e-05	0.000270688
ncbi_100524637	ROBO3	0.44	0.13	0.26	1.15	0.66	0.86	0.276667	0.89	1.68566	5.29786e-05	0.000274835
ncbi_110261069	ZNF444	4.67	4.78	3.75	1.86	1.5	2.83	4.4	2.06333	-1.09253	5.37274e-05	0.000278021
ncbi_100156844	FGF14	0	0	0.08	0.25	0.56	0.6	0.0266667	0.47	4.13955	5.60681e-05	0.000289512
ncbi_100512104	ACSS3	0.8	0.68	0.36	1.78	1.33	1.24	0.613333	1.45	1.24131	5.69461e-05	0.000293626
ncbi_100514435	RAB19	1.55	1.78	1.64	3.18	3.63	3.68	1.65667	3.49667	1.0777	5.72383e-05	0.000294607
ncbi_397328	VCAN	0.08	0.05	0.06	0.16	0.37	0.28	0.0633333	0.27	2.09192	5.75395e-05	0.000296052
ncbi_100738955	LOC100738955	0.54	0.72	0.52	0.06	0.14	0.1	0.593333	0.1	-2.56884	5.8231e-05	0.000299397
ncbi_396973	ARSA	1.64	2.02	2.45	4.26	4.17	3.82	2.03667	4.08333	1.00354	5.94645e-05	0.000304871
ncbi_100144510	SLCO2A1	0.86	0.62	0.61	2.74	1.76	1.65	0.696667	2.05	1.55708	6.5119e-05	0.000331628
ncbi_100739658	CFAP44	0.55	0.51	0.28	0.07	0.16	0.15	0.446667	0.126667	-1.81816	6.63776e-05	0.000337206
ncbi_100515428	PLPPR2	0.43	0.52	0.54	0.19	0.11	0.2	0.496667	0.166667	-1.57531	6.93749e-05	0.000351198
ncbi_100152534	C1H15orf48	1.04	0.59	0.86	2.87	4.14	2.79	0.83	3.26667	1.97664	6.94621e-05	0.000351517
ncbi_110261056	IL11	0.51	0.53	0.79	2.24	1.2	2.29	0.61	1.91	1.64669	7.14694e-05	0.000361043
ncbi_100152810	LCA5	0.74	0.85	0.91	0.25	0.4	0.19	0.833333	0.28	-1.57347	7.15832e-05	0.000361365
ncbi_100520112	FYB	0	0	0	0.17	0.18	0.16	0.001	0.17	7.40939	7.25511e-05	0.000365868
ncbi_100519550	FAM229A	1.04	0.7	2.07	0.21	0.65	0.21	1.27	0.356667	-1.83218	7.52201e-05	0.000377353
ncbi_100524434	EFCAB6	0.29	0.29	0.29	0.01	0.04	0.06	0.29	0.0366667	-2.98351	7.72023e-05	0.00038676
ncbi_110260612	LOC110260612	0.48	0.58	0.46	0.12	0.12	0.18	0.506667	0.14	-1.85561	8.04867e-05	0.000401822
ncbi_100157594	TTPAL	0.38	0.6	0.56	0.82	0.99	1.32	0.513333	1.04333	1.02323	8.07663e-05	0.00040294
ncbi_100513691	FZD7	0.55	0.5	0.57	1	1.4	1.19	0.54	1.19667	1.14799	8.32749e-05	0.000414739
ncbi_100522685	CCDC30	0.48	0.38	0.47	0.05	0.08	0.07	0.443333	0.0666667	-2.73335	8.34625e-05	0.00041553
ncbi_100522112	GCNT3	0.46	0.32	0.45	1	0.9	1.48	0.41	1.12667	1.45836	8.38074e-05	0.000417104
ncbi_100518394	EZH1	0	0	0	0.34	0.23	0.14	0.001	0.236667	7.88671	8.70264e-05	0.000431491
ncbi_100519347	MAGEH1	0.97	1.42	1.1	3.16	2.39	3.53	1.16333	3.02667	1.37947	8.89985e-05	0.000439911
ncbi_100155114	TAGAP	1.13	1.56	1.21	3.07	2.51	2.68	1.3	2.75333	1.08267	9.04834e-05	0.000446488
ncbi_100524328	B3GNT6	0.07	0.07	0.07	0.26	0.25	0.38	0.07	0.296667	2.08342	9.09363e-05	0.000448263
ncbi_102167700	C13H3orf20	0.02	0.05	0	0.3	0.23	0.23	0.0233333	0.253333	3.44057	9.16356e-05	0.000451403
ncbi_100521576	ARSG	0.39	0.25	0.31	1.41	1.22	0.84	0.316667	1.15667	1.86894	9.319e-05	0.000458591
ncbi_100521449	NPTXR	0.7	0.64	0.65	0.22	0.29	0.26	0.663333	0.256667	-1.36984	9.42122e-05	0.000462799
ncbi_100738403	LOC100738403	1.42	1.72	1.4	0.69	0.65	0.33	1.51333	0.556667	-1.44284	9.44846e-05	0.0004637
ncbi_100462756	INPP5K	1.51	1.27	0.73	2.56	3.22	2.56	1.17	2.78	1.24858	9.58869e-05	0.000469784
ncbi_100515040	LIMCH1	1.11	0.9	0.75	0.38	0.54	0.44	0.92	0.453333	-1.02106	9.715e-05	0.000475167
ncbi_100516496	NKAIN1	0.65	0.42	0.52	0.06	0.11	0.1	0.53	0.09	-2.558	9.79302e-05	0.000478659
ncbi_100623053	ZNF467	1.86	1.71	1.9	0.72	0.57	0.98	1.82333	0.756667	-1.26885	0.000100789	0.000490642
ncbi_100518432	MYCL	0.11	0.37	0.19	0.78	0.95	0.83	0.223333	0.853333	1.93391	0.000105259	0.000510512
ncbi_100737248	WDR60	0.77	1.26	0.6	0.4	0.3	0.24	0.876667	0.313333	-1.48433	0.000108422	0.000524794
ncbi_397115	ARG1	0.13	0.16	0.34	0.63	1.41	1.79	0.21	1.27667	2.60392	0.00010976	0.000530915
ncbi_100524906	WDR66	0.46	0.33	0.38	0.06	0.03	0.11	0.39	0.0666667	-2.54844	0.000110256	0.000532961
ncbi_100519704	MBLAC2	0.95	0.66	0.63	1.68	1.36	1.62	0.746667	1.55333	1.05683	0.000111066	0.000536693
ncbi_110260086	NUPR1	0.16	0	0.56	3.11	2.12	0.89	0.24	2.04	3.08746	0.000112781	0.000544619
ncbi_100622449	CCDC96	1.25	1.45	1.64	0.4	0.6	0.68	1.44667	0.56	-1.36923	0.00011603	0.000558255
ncbi_100155431	B3GALT4	3.36	3.67	2.94	1.22	1.6	1.72	3.32333	1.51333	-1.1349	0.000116382	0.000559765
ncbi_100152930	ADGRF5	0.02	0.07	0	0.21	0.3	0.3	0.03	0.27	3.16993	0.000118931	0.000570129
ncbi_100155529	TRMT6	0.98	1.24	2.06	0.25	0.35	0.74	1.42667	0.446667	-1.67538	0.000119048	0.000570499
ncbi_100623311	GPR88	0	0	0	0.07	0.17	0.05	0.001	0.0966667	6.59495	0.000124363	0.000594195
ncbi_100625461	TMEM207	0.73	1.37	0.31	0.05	0.21	0	0.803333	0.0866667	-3.21245	0.000124742	0.000595812
ncbi_100620566	ROPN1L	2.66	2.81	2.74	0.63	0.98	0.83	2.73667	0.813333	-1.7505	0.000125483	0.000599151
ncbi_100519781	TMEM125	0.33	0.06	0.25	1.17	1.09	1.13	0.213333	1.13	2.40514	0.000125597	0.000599498
ncbi_100156782	LRFN5	0.02	0	0.02	0.21	0.21	0.24	0.0133333	0.22	4.04439	0.000126262	0.000602074
ncbi_110256875	LOC110256875	0.13	0.18	0.28	0.68	0.63	0.62	0.196667	0.643333	1.70981	0.000135638	0.00064318
ncbi_102158569	LOC102158569	0.06	0.07	0.13	0.25	0.3	0.28	0.0866667	0.276667	1.6746	0.00013644	0.00064656
ncbi_100520557	PREX2	0	0	0.01	0.14	0.07	0.1	0.00333333	0.103333	4.9542	0.000137988	0.00065261
ncbi_100515633	IRF5	1.17	1.07	0.7	2.4	1.88	1.76	0.98	2.01333	1.03873	0.000140492	0.000663587
ncbi_100519402	ATP6V0A4	0	0.02	0.02	0.25	0.37	0.37	0.0133333	0.33	4.62936	0.000145505	0.000684802
ncbi_100517793	CFAP206	1.88	1.89	1.62	0.55	0.95	0.66	1.79667	0.72	-1.31925	0.0001483	0.000696596
ncbi_100739822	NOX1	0.14	0.17	0.19	0.76	0.61	1.13	0.166667	0.833333	2.32193	0.000148658	0.000697822
ncbi_110255249	LOC110255249	0.09	0.22	0.15	0.41	0.48	0.71	0.153333	0.533333	1.79837	0.000152653	0.000715416
ncbi_100511329	ZNF829	0.29	0.29	0.5	1.07	1.09	1.23	0.36	1.13	1.65025	0.00015292	0.000716366
ncbi_100512395	MIDN	0.82	1.5	1.02	1.9	2.18	2.84	1.11333	2.30667	1.05092	0.000153823	0.000719732
ncbi_100157868	CH25H	0.08	0.01	0.08	0.49	0.39	0.27	0.0566667	0.383333	2.75803	0.000158085	0.000738481
ncbi_100513014	SLC6A13	0.01	0.02	0.01	0.13	0.12	0.16	0.0133333	0.136667	3.35755	0.000161094	0.000751564
ncbi_100152611	GJA10	0.25	0.21	0.18	1.31	1.18	0.69	0.213333	1.06	2.31288	0.000171479	0.000794631
ncbi_100519144	FBLN1	1.82	1.77	2.4	0.96	0.77	0.88	1.99667	0.87	-1.19851	0.000177198	0.000818835
ncbi_100525130	DYDC2	1.39	1.38	1.26	0.29	0.15	0.39	1.34333	0.276667	-2.2796	0.000177492	0.000819836
ncbi_100512096	MMD2	0.21	0.23	0.14	0.69	0.75	0.9	0.193333	0.78	2.01238	0.000188053	0.000864506
ncbi_100240723	SGCA	0.09	0.12	0	0.89	0.77	0.96	0.07	0.873333	3.64111	0.000191069	0.000877632
ncbi_102164598	LOC102164598	0.3	0.33	0.45	0.57	1.2	1.22	0.36	0.996667	1.46911	0.00019109	0.000877632
ncbi_100739671	ESM1	0.21	0.18	0.47	1.23	0.77	1.1	0.286667	1.03333	1.84986	0.000193645	0.000888237
ncbi_100155831	CNNM2	0.53	0.4	0.32	1.04	0.83	0.84	0.416667	0.903333	1.11636	0.000194742	0.0008927
ncbi_100157018	LOC100157018	0.22	0.26	0.2	1.16	1.45	1.55	0.226667	1.38667	2.61298	0.000195855	0.00089752
ncbi_100152126	ZSCAN12	0.4	0.46	0.38	0.85	0.83	1.33	0.413333	1.00333	1.27942	0.000196046	0.000898111
ncbi_100517258	MTMR1	0.21	0.51	0.49	0	0.12	0	0.403333	0.04	-3.3339	0.000199891	0.000914566
ncbi_100519150	PIANP	0.14	0.08	0.19	0.64	0.61	0.5	0.136667	0.583333	2.09366	0.000200375	0.000916011
ncbi_100157996	SLA-DOA	1.56	0.8	1.07	0.37	0.23	0.26	1.14333	0.286667	-1.9958	0.000205212	0.000935651
ncbi_100153398	EFHD1	1.07	0.61	0.56	0	0.05	0.1	0.746667	0.05	-3.90046	0.000205444	0.000936157
ncbi_100152306	LOC100152306	1.44	1.3	1.91	5.69	3.91	4.45	1.55	4.68333	1.59527	0.000208276	0.000946637
ncbi_397165	CD69	0	0.26	0	1.32	1.32	1.96	0.0866667	1.53333	4.14505	0.000220983	0.000999992
ncbi_100620705	KLK15	2.08	1.49	1.1	0.52	0.33	0.25	1.55667	0.366667	-2.08592	0.000223961	0.0010122
ncbi_100514740	SIRPB2	0.45	0.29	0.33	0.76	1.39	1.54	0.356667	1.23	1.78601	0.000225211	0.0010169
ncbi_110258336	KIF26A	0.81	0.85	0.85	0.42	0.39	0.43	0.836667	0.413333	-1.01735	0.000227448	0.00102636
ncbi_396589	IL16	0.59	0.63	0.34	1.91	1.53	1.05	0.52	1.49667	1.52517	0.00022989	0.00103576
ncbi_100156099	SLA	0	0	0	0.14	0.02	0.39	0.001	0.183333	7.51833	0.000233685	0.00105024
ncbi_100519468	TNFSF14	0	0	0	0.17	0.22	0.67	0.001	0.353333	8.46489	0.00024041	0.00107878
ncbi_100627877	PHOX2A	0.02	0.03	0.02	0.12	0.09	0.08	0.0233333	0.0966667	2.05063	0.000242538	0.00108677
ncbi_100157238	ADAMTSL3	0.01	0.01	0	0.18	0.08	0.14	0.00666667	0.133333	4.32193	0.000242985	0.00108831
ncbi_100621324	HSPA2	0.91	1.56	1.18	2.18	2.54	2.72	1.21667	2.48	1.02741	0.000246826	0.00110381
ncbi_110256157	MYO15B	0.01	0.03	0.03	0.17	0.17	0.1	0.0233333	0.146667	2.65208	0.000250485	0.00111913
ncbi_100155991	SLC12A5	0.38	0.67	0.36	0.96	1	1.16	0.47	1.04	1.14585	0.000259472	0.00115216
ncbi_100625944	RGCC	3.04	2.24	2.22	4.88	5.74	7.03	2.5	5.88333	1.23471	0.000263655	0.0011693
ncbi_100737698	BBS10	0.23	0.18	0.25	0.44	0.55	0.55	0.22	0.513333	1.22239	0.000264182	0.00117092
ncbi_100737216	CAPS2	0.47	0.46	0.18	0.12	0.02	0.03	0.37	0.0566667	-2.70695	0.000266064	0.00117854
ncbi_100623546	CFAP74	0.56	0.4	0.45	0.14	0.19	0.13	0.47	0.153333	-1.61599	0.000266255	0.00117903
ncbi_110261317	LOC110261317	0.44	0.46	0.58	1.07	1.01	0.98	0.493333	1.02	1.04793	0.000278683	0.00122692
ncbi_100517590	CCDC9	1.26	1.96	1.27	4.03	2.39	2.71	1.49667	3.04333	1.0239	0.00028343	0.0012463
ncbi_100627693	RAB7B	0.13	0.14	0.3	0.77	0.55	0.62	0.19	0.646667	1.76702	0.000284362	0.00124926
ncbi_100626956	CNTROB	0	0	0	0.1	0.11	0.19	0.001	0.133333	7.05889	0.000284848	0.00125101
ncbi_396887	UPTI	0.18	0	0.12	0.29	0.86	0.9	0.1	0.683333	2.77259	0.000291515	0.00127874
ncbi_110259318	KIAA1683	0.1	0.12	0.14	0.22	0.53	0.54	0.12	0.43	1.8413	0.000292064	0.00128076
ncbi_100521840	YIPF2	1.84	1.77	1.76	4.67	2.41	3.84	1.79	3.64	1.02398	0.000293381	0.00128576
ncbi_100302703	CCL8	0.15	0.5	0.51	3.05	2.36	4.43	0.386667	3.28	3.08453	0.000299877	0.00131223
ncbi_110261259	C6H16orf46	0.91	1.27	0.67	0.34	0.32	0.16	0.95	0.273333	-1.79727	0.000301091	0.00131675
ncbi_100627569	CPN2	0.02	0	0.08	0.31	0.57	0.57	0.0333333	0.483333	3.85798	0.000303155	0.00132497
ncbi_396897	MUC19	0.1	0.16	0.18	0.29	0.36	0.41	0.146667	0.353333	1.26849	0.000306101	0.00133704
ncbi_100620869	LOC100620869	0.98	0.69	0.6	0.06	0.24	0.11	0.756667	0.136667	-2.469	0.000306413	0.0013376
ncbi_100511958	SPAG7	2.63	1.97	2.85	5.2	5.65	5.69	2.48333	5.51333	1.15065	0.000308888	0.00134677
ncbi_733675	MEF2B	0.21	0.16	0.24	0.54	0.53	0.7	0.203333	0.59	1.53687	0.000321632	0.00139938
ncbi_100626294	CADM2	0.01	0	0	0.06	0.07	0.07	0.00333333	0.0666667	4.32193	0.000324048	0.00140862
ncbi_100519922	EFHB	0.46	0.66	0.47	0.05	0.15	0.15	0.53	0.116667	-2.1836	0.000324631	0.00141031
ncbi_110255469	SLC26A9	0.03	0.1	0.2	0.3	0.48	0.71	0.11	0.496667	2.17477	0.000325968	0.00141527
ncbi_100520768	CCDC173	1.5	1.38	1.18	0.16	0.69	0.21	1.35333	0.353333	-1.93742	0.000340754	0.00147371
ncbi_100738134	LOC100738134	0.81	0.78	0.85	1.64	1.61	1.94	0.813333	1.73	1.08885	0.000341792	0.00147643
ncbi_100144476	TLR5	0.13	0.04	0.01	0.44	0.27	0.34	0.06	0.35	2.54432	0.000345011	0.001489
ncbi_100153737	PHACTR1	0.01	0	0	0.12	0.13	0.18	0.00333333	0.143333	5.42626	0.000347722	0.00149936
ncbi_110258075	CARD9	0.12	0.04	0.21	0.67	0.62	0.7	0.123333	0.663333	2.42717	0.000348109	0.00150059
ncbi_103611087	IL-15L	0.55	1.23	1.15	3.53	2.58	2.34	0.976667	2.81667	1.52805	0.000349414	0.00150576
ncbi_100155076	MED21	4.76	3.21	3.55	9.65	6.86	7.34	3.84	7.95	1.04985	0.000351772	0.00151367
ncbi_100521662	PDE1B	0.25	0.31	0.45	0.87	1.04	0.81	0.336667	0.906667	1.42925	0.000360446	0.00154685
ncbi_100155321	ACER2	0.5	0.38	0.42	1.22	1.35	1.59	0.433333	1.38667	1.67807	0.000361549	0.00155112
ncbi_100155963	MMRN2	0.03	0.06	0.08	0.19	0.21	0.2	0.0566667	0.2	1.81943	0.000362643	0.00155443
ncbi_100627409	FHAD1	0.6	0.76	0.65	0.24	0.27	0.3	0.67	0.27	-1.3112	0.000363646	0.00155827
ncbi_100157966	HABP2	0.76	0.93	0.58	0.3	0.14	0.17	0.756667	0.203333	-1.89581	0.000367113	0.00157173
ncbi_100125349	SIRT4	3.53	2.58	2.9	1.42	1.18	1.41	3.00333	1.33667	-1.16792	0.000372399	0.00159153
ncbi_100517487	LOC100517487	4.64	5.67	5.43	2.36	3.06	2.28	5.24667	2.56667	-1.03151	0.00037517	0.00160148
ncbi_397676	ZAN	0.03	0.05	0.04	0.18	0.22	0.18	0.04	0.193333	2.27302	0.000377843	0.00161099
ncbi_100628052	C17H8orf4	0.4	0.48	0.3	1.54	1.37	1.2	0.393333	1.37	1.80035	0.000378582	0.00161366
ncbi_100738704	TNIP3	0	0.03	0.08	0.56	0.6	0.27	0.0366667	0.476667	3.70044	0.000385836	0.00164264
ncbi_100622477	RORC	1.29	1.31	0.93	2.55	2.64	2.33	1.17667	2.50667	1.09106	0.000396417	0.00168521
ncbi_100739825	EMP2	0.42	0.31	0.31	0.12	0.07	0.04	0.346667	0.0766667	-2.17688	0.000416001	0.00176121
ncbi_100155035	C14H1orf131	3.25	3.28	3.54	2.43	1.53	0.83	3.35667	1.59667	-1.07197	0.000417295	0.00176617
ncbi_100155338	HSPB8	2.15	2.26	1.61	0.68	1.04	0.83	2.00667	0.85	-1.23927	0.000424536	0.00179367
ncbi_110261140	TMEM35B	2.08	1.59	3.02	4.76	4.68	5.74	2.23	5.06	1.18209	0.000436424	0.00184013
ncbi_100514801	TNS1	0.52	0.21	0.16	1.07	0.57	0.63	0.296667	0.756667	1.35082	0.000448049	0.00188279
ncbi_100270689	CD82	1.4	1.05	2.05	4.33	2.31	2.92	1.5	3.18667	1.08709	0.000461722	0.00193271
ncbi_100154567	NUP43	2.27	1.34	3.4	0.64	0.49	1.38	2.33667	0.836667	-1.48173	0.000466527	0.00195094
ncbi_100737163	FSIP1	2.05	1.85	1.87	0.71	1.14	0.98	1.92333	0.943333	-1.02777	0.000472013	0.00196951
ncbi_100522673	PHF21B	1.51	0.97	1.56	0.67	0.55	0.6	1.34667	0.606667	-1.15042	0.000476672	0.00198666
ncbi_100626923	KAT2B	0.15	0.24	0.36	0.58	0.7	0.62	0.25	0.633333	1.34104	0.000479506	0.00199674
ncbi_100514019	KIF25	0.01	0.02	0.01	0.09	0.09	0.11	0.0133333	0.0966667	2.85798	0.000481278	0.00200193
ncbi_100513431	CACNA1G	0.46	0.54	0.49	0.26	0.22	0.26	0.496667	0.246667	-1.00972	0.000502747	0.00208213
ncbi_100124654	CXCR2	0.07	0	0.08	0.82	0.13	0.33	0.05	0.426667	3.09311	0.000508456	0.00210235
ncbi_100518732	ARHGAP9	0.22	0.25	0.3	1.04	0.86	0.66	0.256667	0.853333	1.73321	0.000511142	0.00211145
ncbi_100154009	SNTB1	0	0	0.02	0.17	0.12	0.21	0.00666667	0.166667	4.64386	0.000514563	0.00212437
ncbi_110261338	LOC110261338	1.28	0.97	1.18	0.28	0.3	0.19	1.14333	0.256667	-2.15528	0.000535423	0.00220044
ncbi_100515686	TMEM92	2.01	1.81	2.13	3.75	5.04	3.84	1.98333	4.21	1.08589	0.000538253	0.00220956
ncbi_100152120	SPSB2	2.14	2.7	3.19	0.86	0.43	1.36	2.67667	0.883333	-1.59941	0.00054627	0.00223826
ncbi_100157276	ADAMTS4	0.2	0.14	0.15	0.45	0.51	0.73	0.163333	0.563333	1.78617	0.000557527	0.00227897
ncbi_100156750	RSPH3	2.19	2.43	1.76	0.79	1.2	1.08	2.12667	1.02333	-1.05532	0.000558001	0.00228027
ncbi_100525120	HGF	0.01	0.01	0	0.23	0.13	0.08	0.00666667	0.146667	4.45943	0.00056856	0.00232014
ncbi_110256145	NATD1	0.37	0.28	0.52	1.39	0.73	1.18	0.39	1.1	1.49596	0.000570978	0.00232869
ncbi_100514751	LMNTD2	0.05	0.03	0.04	0.46	0.17	0.23	0.04	0.286667	2.8413	0.000592504	0.00240968
ncbi_397684	FCGR3A	0.48	0.2	1.17	1.77	2.61	3.17	0.616667	2.51667	2.02895	0.000594497	0.00241575
ncbi_100620959	POLE	14.3	20.34	21.29	11.61	6.66	7.47	18.6433	8.58	-1.11961	0.000601438	0.00243984
ncbi_100511130	CD48	0.07	0	0	0.3	0.44	0.5	0.0233333	0.413333	4.14684	0.00060176	0.00244046
ncbi_100627326	SUSD3	0.04	0.03	0	0.74	0.72	0.36	0.0233333	0.606667	4.70044	0.000603642	0.00244672
ncbi_100521473	DUSP7	0.09	0.1	0.07	0.28	0.2	0.39	0.0866667	0.29	1.7425	0.000616511	0.00248981
ncbi_100524749	PADI4	0.16	0	0.13	0.67	0.61	0.53	0.0966667	0.603333	2.64186	0.000623359	0.00251606
ncbi_110255240	BDKRB2	0.31	0.55	0.5	0.82	1.16	1.36	0.453333	1.11333	1.29624	0.000626697	0.00252883
ncbi_100513795	GSG1	0.09	0.07	0.06	0.24	0.25	0.38	0.0733333	0.29	1.98351	0.000630407	0.00254025
ncbi_100627790	AXDND1	1.56	1.17	1.13	0.68	0.42	0.72	1.28667	0.606667	-1.08466	0.000637585	0.00256616
ncbi_100524179	TAS2R60	0.85	0.77	0.77	2.48	2.09	1.41	0.796667	1.99333	1.32313	0.00063886	0.00257002
ncbi_106510597	ZNF671	0.13	0.15	0.14	0.35	0.31	0.32	0.14	0.326667	1.22239	0.000647002	0.00259988
ncbi_100625194	MDM1	1.03	0.54	1.29	2.37	1.58	2.23	0.953333	2.06	1.11159	0.000649744	0.00260946
ncbi_100154974	ERO1B	0.19	0.47	0	0.89	1.04	1.39	0.22	1.10667	2.33065	0.000649749	0.00260946
ncbi_100624686	KIAA1107	0.4	0.48	0.32	0.81	1	0.77	0.4	0.86	1.10434	0.000650763	0.00261248
ncbi_100624465	HIRIP3	1.03	1.03	1.66	0.49	0.37	0.48	1.24	0.446667	-1.47307	0.000651589	0.00261468
ncbi_103158530	CD68	0.13	0.14	0.39	1.01	1.44	0.97	0.22	1.14	2.37346	0.000654169	0.00262422
ncbi_397579	FOLR1	0	0	0	0.29	0.31	0.08	0.001	0.226667	7.82443	0.000655366	0.00262692
ncbi_100510939	MATN4	0	0	0	0.13	0.21	0.11	0.001	0.15	7.22882	0.000663413	0.00265696
ncbi_110256815	LOC110256815	0	0.12	0.13	1.01	1.14	0.73	0.0833333	0.96	3.52607	0.00066424	0.00265954
ncbi_100627436	FBXO24	0.07	0.04	0.08	0.25	0.26	0.24	0.0633333	0.25	1.98089	0.000666785	0.00266899
ncbi_100192206	HSBP1L1	0.24	0.18	0.09	0.73	1.67	2.39	0.17	1.59667	3.23146	0.000677545	0.00270906
ncbi_100521494	ATP6V0D2	0	0	0	0.14	0.48	0.11	0.001	0.243333	7.92679	0.000717511	0.00285622
ncbi_100522769	WISP2	0.03	0.19	0.19	0.64	0.82	0.77	0.136667	0.743333	2.44335	0.000719557	0.00286357
ncbi_100519924	TPRG1	0	0.07	0.06	0.34	0.2	0.55	0.0433333	0.363333	3.06774	0.000727703	0.00289312
ncbi_100153656	KLHDC9	0.7	0.75	0.52	1.68	1.64	1.6	0.656667	1.64	1.32046	0.00073504	0.00291796
ncbi_404696	HYAL3	2.12	2.22	2.98	1.2	1.15	1.11	2.44	1.15333	-1.08107	0.000758023	0.00299522
ncbi_100521872	MROH2B	0.09	0.02	0.04	0.23	0.34	0.25	0.05	0.273333	2.45066	0.000767721	0.00303105
ncbi_100511810	DPYSL5	0.27	0.11	0.38	0.01	0.07	0.01	0.253333	0.03	-3.078	0.000780039	0.00307368
ncbi_100628236	POM121L2	0.01	0	0	0.08	0.07	0.15	0.00333333	0.1	4.90689	0.000781482	0.00307698
ncbi_100623848	EXTL1	0.22	0.52	0.43	1.26	0.92	0.8	0.39	0.993333	1.3488	0.000786004	0.00309058
ncbi_102165318	LOC102165318	0.44	0.44	0.36	0.03	0	0.03	0.413333	0.02	-4.36923	0.000793716	0.00311751
ncbi_100154289	FAM189A2	0.08	0.11	0.29	0.72	0.72	0.56	0.16	0.666667	2.05889	0.000816407	0.00320055
ncbi_100514238	ERICH3	0.04	0	0	0.12	0.13	0.18	0.0133333	0.143333	3.42626	0.000821435	0.00321677
ncbi_100156984	ZC3H12D	0.47	0.74	0.75	1.33	1.44	1.5	0.653333	1.42333	1.12338	0.000825841	0.00323227
ncbi_100513005	THBS4	0	0	0.02	0.24	0.12	0.25	0.00666667	0.203333	4.93074	0.000860573	0.00335909
ncbi_100514968	ZSWIM5	0.01	0	0	0.09	0.12	0.12	0.00333333	0.11	5.04439	0.000873234	0.00340119
ncbi_100294636	RIIAD1	1.63	1.05	2.32	0.4	0.53	0.31	1.66667	0.413333	-2.01159	0.00087409	0.00340361
ncbi_100627594	TMEM154	0.84	0.5	0.79	2.09	1.81	2.01	0.71	1.97	1.4723	0.000924412	0.00358123
ncbi_100524999	LOC100524999	1.25	1.76	3.25	3.95	5.76	4.74	2.08667	4.81667	1.20683	0.000927614	0.00359153
ncbi_102161066	LOC102161066	0.31	0.44	0.41	0.92	0.73	1.02	0.386667	0.89	1.20271	0.000947917	0.00366444
ncbi_100525060	NDST3	0.07	0.02	0.01	0.27	0.2	0.16	0.0333333	0.21	2.65535	0.000949081	0.00366795
ncbi_100620432	B3GNT9	0.12	0.09	0.03	0.31	0.23	0.57	0.08	0.37	2.20945	0.000982682	0.00378769
ncbi_100518128	SMPD3	0.01	0.01	0.01	0.15	0.12	0.17	0.01	0.146667	3.87447	0.000990077	0.00381289
ncbi_100627205	ARSK	0.87	0.89	0.88	0.41	0.27	0.28	0.88	0.32	-1.45943	0.000999428	0.00384097
ncbi_100514944	LRRC56	2.46	2.94	1.92	1.65	0.96	0.82	2.44	1.14333	-1.09364	0.00100371	0.00385638
ncbi_100736928	STPG1	0.92	0.94	0.77	0.32	0.31	0.23	0.876667	0.286667	-1.61265	0.00101351	0.00389095
ncbi_100157290	LTB4R	0.21	0.06	0.15	0.3	0.61	0.55	0.14	0.486667	1.79751	0.00101536	0.00389598
ncbi_100622851	C12H17orf98	1.51	1.02	1.5	2.27	3.32	3.06	1.34333	2.88333	1.10192	0.0010221	0.00391562
ncbi_100271932	HPSE	0.29	0.35	0.34	0.72	0.88	0.99	0.326667	0.863333	1.4021	0.00104259	0.00398671
ncbi_100153087	LOC100153087	0.05	0.03	0.16	0.45	0.59	0.46	0.08	0.5	2.64386	0.00106225	0.00405437
ncbi_100152168	FRMD5	0.08	0.19	0.12	0	0	0	0.13	0.001	-7.02237	0.00107251	0.00408813
ncbi_110256133	DRC3	0.92	0.95	0.9	0.27	0.39	0.3	0.923333	0.32	-1.52878	0.00107731	0.00410535
ncbi_110256318	GPR171	0.03	0	0.05	0.28	0.21	0.25	0.0266667	0.246667	3.20945	0.00109576	0.00416908
ncbi_100156776	COQ4	1.93	1.7	2.76	0.8	1.03	0.77	2.13	0.866667	-1.2973	0.00110251	0.00419144
ncbi_100511119	N4BP3	0.11	0.07	0.07	0.35	0.22	0.33	0.0833333	0.3	1.848	0.00111043	0.00421822
ncbi_100513023	SAXO2	0.84	0.97	0.47	0.07	0.22	0.25	0.76	0.18	-2.078	0.0011428	0.0043321
ncbi_100518293	LRP4	0.1	0.09	0.07	0.3	0.22	0.27	0.0866667	0.263333	1.60334	0.00114315	0.00433229
ncbi_100524618	GPT	1.45	2.22	1.36	0.64	0.71	0.88	1.67667	0.743333	-1.17351	0.00114925	0.00435312
ncbi_100523587	CD248	1.96	1.59	2.41	0.89	0.72	1.25	1.98667	0.953333	-1.0593	0.00115002	0.00435489
ncbi_100511188	TRIM72	0.09	0.06	0.06	0.25	0.27	0.42	0.07	0.313333	2.16227	0.00115658	0.00437515
ncbi_403324	CYP3A29	0.21	0.12	0.15	0.63	0.92	0.57	0.16	0.706667	2.14296	0.00116874	0.00441308
ncbi_100512951	TCF7	0.7	0.83	0.94	0.13	0.49	0.3	0.823333	0.306667	-1.42481	0.00119318	0.00449711
ncbi_100622850	C3H2orf71	0.46	0.61	0.69	0.31	0.23	0.25	0.586667	0.263333	-1.15565	0.00120368	0.004532
ncbi_397531	COL5A3	0.04	0	0.02	0.19	0.12	0.18	0.02	0.163333	3.02975	0.00120556	0.00453787
ncbi_100153650	MTUS1	0.36	0.49	0.19	0.91	0.8	0.85	0.346667	0.853333	1.29956	0.00120832	0.00454589
ncbi_100512227	NHLH1	0.15	0.28	0.24	0.51	0.46	0.74	0.223333	0.57	1.35176	0.00122687	0.00460736
ncbi_397356	ADRB3	0.04	0.02	0.04	0.57	0.49	0.5	0.0333333	0.52	3.96347	0.00126097	0.00472186
ncbi_100511685	UPK3B	0.46	0.36	0.58	0.2	0.04	0.1	0.466667	0.113333	-2.04182	0.0012651	0.00473488
ncbi_100127161	CIDEC	0	0.05	0	0.46	0.73	0.43	0.0166667	0.54	5.01792	0.00128644	0.00480479
ncbi_100512727	LOC100512727	0	0.02	0	0.06	0.17	0.28	0.00666667	0.17	4.67243	0.0012889	0.00481275
ncbi_100126844	GATM	0.9	0.94	0.72	1.87	1.54	2.06	0.853333	1.82333	1.0954	0.00129941	0.00484824
ncbi_102166104	LOC102166104	0.42	0.56	0.21	0.85	1.07	1.12	0.396667	1.01333	1.35311	0.00130178	0.00485581
ncbi_397076	IL12B	0	0	0.03	0.23	0.18	0.46	0.01	0.29	4.85798	0.00133526	0.00497427
ncbi_102163208	APOBR	0.01	0.01	0.04	0.21	0.14	0.18	0.02	0.176667	3.14296	0.00134812	0.00501186
ncbi_100628129	EMCN	0.28	0.18	0.21	0.93	0.56	0.86	0.223333	0.783333	1.81043	0.00135122	0.00502194
ncbi_100516533	CCDC160	2.27	1.18	2.39	0.43	0.9	0.51	1.94667	0.613333	-1.66626	0.00136253	0.00505763
ncbi_100154311	TCHHL1	0.01	0	0	0.06	0.24	0.18	0.00333333	0.16	5.58496	0.00136674	0.00506937
ncbi_396664	DSPP	0.08	0.05	0.09	0.27	0.38	0.23	0.0733333	0.293333	2	0.00140164	0.00518683
ncbi_100152492	A2ML1	0	0	0	0.1	0.11	0.06	0.001	0.09	6.49185	0.00143883	0.00531221
ncbi_100310802	STEAP4	0	0	0	0.22	0.28	0.28	0.001	0.26	8.02237	0.00144226	0.00532215
ncbi_100523648	EBF4	0.57	0.61	0.5	1.47	1.33	1.04	0.56	1.28	1.19265	0.00145087	0.00534709
ncbi_100624598	MEIOB	0.26	0.31	0.34	1.08	1.14	0.75	0.303333	0.99	1.70652	0.00145654	0.00536253
ncbi_100622424	ZNF385C	0.05	0.04	0.03	0.16	0.17	0.15	0.04	0.16	2	0.00151248	0.00554169
ncbi_100524629	DRAXIN	0.04	0.06	0.02	0.17	0.27	0.17	0.04	0.203333	2.34577	0.0015675	0.00572585
ncbi_110256598	FRAT1	0.4	0.38	0.33	1.19	0.86	0.84	0.37	0.963333	1.38051	0.00157058	0.0057342
ncbi_100621441	NME5	1.49	0.7	1.09	0.3	0.3	0.29	1.09333	0.296667	-1.88182	0.00157552	0.00574935
ncbi_110262041	FAM53A	1.46	1.72	1.96	1.08	0.6	0.6	1.71333	0.76	-1.17273	0.00159053	0.00579242
ncbi_100516568	COBL	0.76	0.92	0.64	0.3	0.42	0.38	0.773333	0.366667	-1.07662	0.00159957	0.00581888
ncbi_100157112	PDCD4	1.48	0.74	0.99	1.93	2.69	2.07	1.07	2.23	1.05943	0.00163198	0.00592694
ncbi_100153154	LHX5	0	0.02	0	0.18	0.17	0.31	0.00666667	0.22	5.04439	0.00166358	0.00603565
ncbi_100518382	ISM2	0	0	0	0.06	0.2	0.08	0.001	0.113333	6.82443	0.00169363	0.00614003
ncbi_100525173	FAM114A1	0.12	0.19	0.23	0.39	0.52	0.46	0.18	0.456667	1.34314	0.00170529	0.00617767
ncbi_100157358	SLC17A3	0.23	0.24	0.15	0.01	0.01	0.09	0.206667	0.0366667	-2.49476	0.00172228	0.00623141
ncbi_100627104	DUSP28	1.49	1.55	1.25	0.51	0.89	0.42	1.43	0.606667	-1.23704	0.00173958	0.00628299
ncbi_100524809	CLIP3	0.56	0.61	0.36	0.12	0.24	0.23	0.51	0.196667	-1.37474	0.00175453	0.00633224
ncbi_100736825	LOC100736825	0.42	0.53	0.49	0.63	1.42	1.01	0.48	1.02	1.08746	0.00176232	0.00635718
ncbi_100153407	CSDC2	2.19	1.98	2.79	1.13	0.88	1.44	2.32	1.15	-1.01249	0.00176456	0.00636211
ncbi_102160124	ADGRG7	0.16	0.1	0.12	0.33	0.52	0.51	0.126667	0.453333	1.83954	0.00176992	0.00637347
ncbi_102157658	LOC102157658	0.33	0.18	0.71	1.03	1.18	1.76	0.406667	1.32333	1.70226	0.00178927	0.00643674
ncbi_100525642	DDN	0.09	0.05	0.05	0.31	0.12	0.51	0.0633333	0.313333	2.30666	0.00180662	0.00648787
ncbi_100154070	PNMA1	2.1	5.31	2.96	0.03	0	0.42	3.45667	0.15	-4.52635	0.00182312	0.00654548
ncbi_110255253	ZSCAN31	0.27	0.34	0.19	0.67	0.69	0.79	0.266667	0.716667	1.42626	0.00184418	0.00661617
ncbi_100624594	FBXL22	0.06	0.1	0	0.36	0.5	0.69	0.0533333	0.516667	3.27612	0.00185679	0.00665149
ncbi_100517071	DRP2	0.09	0.03	0.08	0.18	0.31	0.25	0.0666667	0.246667	1.88753	0.00186546	0.00667759
ncbi_100525061	BANK1	0.14	0.14	0.21	0.34	0.71	0.47	0.163333	0.506667	1.63322	0.00188139	0.00672964
ncbi_100302019	CLDN16	0.18	0	0.03	0.43	0.49	0.63	0.07	0.516667	2.88381	0.00192128	0.00685874
ncbi_100152510	CTHRC1	1.41	2.19	1.2	0.61	0.51	0	1.6	0.373333	-2.09954	0.00194223	0.00692327
ncbi_100152350	BLNK	0	0.06	0	0.46	0.33	0.3	0.02	0.363333	4.18322	0.00194279	0.00692357
ncbi_100524515	FAM163A	0.03	0	0	0.16	0.2	0.09	0.01	0.15	3.90689	0.0019589	0.00696038
ncbi_100512673	BECN2	0	0.07	0.08	0.5	0.45	0.55	0.05	0.5	3.32193	0.0019651	0.0069759
ncbi_100312980	RNASE1	0.04	0.25	0.44	0.96	1.4	0.97	0.243333	1.11	2.18955	0.00198398	0.00703393
ncbi_110256713	PRAME	0.35	0.33	0.11	0.88	0.86	0.97	0.263333	0.903333	1.77837	0.00198636	0.00704065
ncbi_100038024	IL19	0.05	0	0	0.99	0.35	0.27	0.0166667	0.536667	5.00899	0.00203059	0.00717808
ncbi_100620415	SLC35G2	1.44	1.08	1.76	0.57	0.65	0.2	1.42667	0.473333	-1.59172	0.00204082	0.00720718
ncbi_100621980	TMEM95	0.07	0.02	0.1	0.47	0.45	0.29	0.0633333	0.403333	2.67094	0.00204161	0.0072082
ncbi_100736975	ATP6V1E2	0.06	0.1	0.07	0.28	0.28	0.32	0.0766667	0.293333	1.93587	0.00204584	0.00722139
ncbi_100158218	ENO4	0.43	0.38	0.37	0.14	0	0.02	0.393333	0.0533333	-2.88264	0.00205006	0.00723097
ncbi_100154535	SPRN	0.86	1.1	0.89	0.44	0.33	0.54	0.95	0.436667	-1.1214	0.00210497	0.00739937
ncbi_100525687	IQCE	0.86	1.23	0.96	0.5	0.35	0.67	1.01667	0.506667	-1.00474	0.00219912	0.00769667
ncbi_106506652	LOC106506652	0.16	0.09	0.25	0.61	0.73	0.48	0.166667	0.606667	1.86394	0.00220774	0.00772494
ncbi_100521520	CCDC92	1.07	2.1	1.02	0.26	0.68	0.42	1.39667	0.453333	-1.62334	0.00221099	0.00773444
ncbi_100513046	NT5M	1.28	1.83	1.32	0.35	0.65	0.46	1.47667	0.486667	-1.60134	0.00222433	0.0077736
ncbi_100521763	SNAP91	0.01	0	0.08	0.23	0.19	0.37	0.03	0.263333	3.13386	0.00223927	0.00781884
ncbi_100157952	HEY1	0.06	0.09	0.07	0.3	0.47	0.42	0.0733333	0.396667	2.43539	0.00226841	0.00790854
ncbi_106510200	LOC106510200	0.7	0.48	0.53	1.03	1.61	1.85	0.57	1.49667	1.39272	0.00228631	0.0079671
ncbi_100514348	REP15	0	0.03	0.03	0.13	0.42	0.35	0.02	0.3	3.90689	0.00230805	0.00802931
ncbi_110259306	PGBD2	0.26	0.27	0.27	0.8	0.75	0.53	0.266667	0.693333	1.37851	0.00232071	0.00806366
ncbi_100134955	FAM213B	2.54	3.25	1.81	6.04	5.02	4.86	2.53333	5.30667	1.06677	0.00232242	0.00806766
ncbi_100738142	DNASE1L2	0.11	0	0	0.55	0.18	0.34	0.0366667	0.356667	3.28204	0.00239518	0.00829419
ncbi_100514494	LOC100514494	2.2	2.77	2.5	0.32	1.93	0.72	2.49	0.99	-1.33065	0.0024	0.0083072
ncbi_397541	PTGS1	0.39	0.58	0.67	1.11	1.38	1.2	0.546667	1.23	1.16993	0.00241548	0.00835281
ncbi_100524814	FGD2	0.48	0.45	0.35	0.86	1.1	1.46	0.426667	1.14	1.41785	0.00243056	0.00839892
ncbi_397061	HP	0.04	0	0	0.48	0.56	0.17	0.0133333	0.403333	4.91886	0.00248476	0.00857184
ncbi_100151987	ARHGEF39	1.26	1.31	2.04	3.66	2.76	3.21	1.53667	3.21	1.06277	0.00249733	0.00861316
ncbi_100157653	SEMA3G	0.33	0.31	0.29	0.02	0.1	0.12	0.31	0.08	-1.9542	0.00249886	0.00861639
ncbi_100523695	KLHL40	0.01	0.11	0.03	0.15	0.31	0.36	0.05	0.273333	2.45066	0.00252573	0.0086966
ncbi_106504156	C13H3orf70	0.29	0.15	0.38	0.64	0.55	0.66	0.273333	0.616667	1.17383	0.00252757	0.00870085
ncbi_110262107	KLHDC1	0.4	0.12	0.25	0.55	1.08	0.7	0.256667	0.776667	1.5974	0.00255526	0.00878991
ncbi_100152427	SULF1	0.01	0.01	0	0.11	0.1	0.1	0.00666667	0.103333	3.9542	0.00264521	0.00907468
ncbi_100217388	IL29	0.09	0.6	0	1.23	1.86	2.07	0.23	1.72	2.9027	0.00268126	0.00919054
ncbi_503661	ADORA2A	0.09	0.07	0.15	0.36	0.37	0.39	0.103333	0.373333	1.85316	0.00271693	0.00929516
ncbi_780435	LOC780435	1.86	1.76	1.8	3.61	4.13	3.64	1.80667	3.79333	1.07014	0.00271889	0.00929967
ncbi_100154435	SLC18A1	0.02	0.05	0.02	0.19	0.26	0.26	0.03	0.236667	2.97982	0.00272951	0.00933378
ncbi_102159735	DRC1	0.98	1.13	1.52	0.62	0.51	0.5	1.21	0.543333	-1.1551	0.00276189	0.00943335
ncbi_100156404	PGF	0.1	0.04	0.11	0.66	0.88	0.22	0.0833333	0.586667	2.81558	0.00280971	0.00956951
ncbi_100524640	PCLO	0.01	0.02	0	0.04	0.04	0.08	0.01	0.0533333	2.41504	0.00282853	0.0096243
ncbi_100625850	LOC100625850	2.74	3.1	3.56	7.51	4.92	6.41	3.13333	6.28	1.00307	0.00282853	0.0096243
ncbi_100152481	LRRC6	2.03	1.55	1.58	0.97	0.76	0.41	1.72	0.713333	-1.26976	0.00287114	0.00974663
ncbi_100522569	LOC100522569	0.17	0.19	0.12	0.36	1.02	0.68	0.16	0.686667	2.10154	0.00287541	0.00975885
ncbi_102160869	LOC102160869	0.11	0.04	0.16	0.51	0.68	1	0.103333	0.73	2.82059	0.0028916	0.00980688
ncbi_100521990	LRIG1	0.11	0.05	0.07	0.27	0.28	0.25	0.0766667	0.266667	1.79837	0.00289433	0.00981385
ncbi_780419	UBE2D1	6.27	3.69	4.29	5.19	17.05	11.51	4.75	11.25	1.24393	0.00289815	0.00982217
ncbi_100157377	EDARADD	0.76	0.53	0.92	0.3	0.26	0.23	0.736667	0.263333	-1.48412	0.00293903	0.00994675
ncbi_100736835	FAM227A	0.53	0.33	0.54	0.13	0.14	0.08	0.466667	0.116667	-2	0.00303616	0.0102419
ncbi_100739115	WISP1	0.01	0.01	0.1	0.32	0.27	0.16	0.04	0.25	2.64386	0.00304548	0.0102661
ncbi_100620323	ILDR1	0.01	0	0.01	0.1	0.06	0.11	0.00666667	0.09	3.75489	0.00304893	0.010273
ncbi_100627919	ANKRD63	0.03	0.03	0.04	0.12	0.1	0.24	0.0333333	0.153333	2.20163	0.00306582	0.0103179
ncbi_100522086	ART3	0.03	0	0.11	0.42	0.37	0.51	0.0466667	0.433333	3.21501	0.00308789	0.0103802
ncbi_100152115	HVCN1	0.28	0.43	0.46	0.93	0.9	0.93	0.39	0.92	1.23816	0.00309094	0.0103879
ncbi_100513361	TESK2	0.1	0.2	0.2	0.5	0.48	0.5	0.166667	0.493333	1.5656	0.0031249	0.010485
ncbi_100524496	TMEM52B	0.02	0.07	0.07	0.41	0.31	0.33	0.0533333	0.35	2.71425	0.00319441	0.0106934
ncbi_102158480	KIF3C	1.09	1.55	1.12	5.01	3	1.79	1.25333	3.26667	1.38205	0.00324788	0.0108573
ncbi_100152628	PSTPIP1	0.16	0.18	0.11	0.55	0.8	0.67	0.15	0.673333	2.16636	0.00326014	0.0108933
ncbi_100521959	PROM2	0.41	0.6	0.61	0.11	0.27	0.22	0.54	0.2	-1.43296	0.00326621	0.010911
ncbi_100155847	COMTD1	1.14	1.19	1.36	0.67	0.61	0.47	1.23	0.583333	-1.07627	0.00330001	0.0110163
ncbi_100623276	TMEM253	0.12	0.1	0.01	0.29	0.39	0.28	0.0766667	0.32	2.0614	0.00332569	0.0110943
ncbi_100627725	TPH2	0.01	0	0	0.13	0.09	0.14	0.00333333	0.12	5.16993	0.00333118	0.0111101
ncbi_102161030	LOC102161030	0.19	0	0.21	1.38	0.45	0.82	0.133333	0.883333	2.72792	0.00336649	0.0112201
ncbi_100520053	CCDC141	0.03	0.04	0.03	0.1	0.14	0.16	0.0333333	0.133333	2	0.00338178	0.0112632
ncbi_100515664	GGN	0.33	0.46	0.2	1.07	1.02	0.7	0.33	0.93	1.49476	0.00344551	0.0114544
ncbi_100157740	C14H10orf107	0.73	0.5	0.56	0.19	0.38	0.1	0.596667	0.223333	-1.41773	0.00348345	0.0115566
ncbi_100520812	CLCN1	0.05	0.1	0.09	0.31	0.17	0.39	0.08	0.29	1.85798	0.00349069	0.0115727
ncbi_100519760	C2H19orf71	0	0.04	0.09	0.26	0.59	0.62	0.0433333	0.49	3.49923	0.0034964	0.0115863
ncbi_102163220	ASPRV1	0.07	0.12	0.05	0.24	0.29	0.21	0.08	0.246667	1.62449	0.00349778	0.0115882
ncbi_100155505	TRIM46	0.88	1.39	1.23	0.62	0.5	0.54	1.16667	0.553333	-1.07617	0.00353731	0.0117057
ncbi_100516296	EGR3	0.03	0.03	0.03	0.19	0.25	0.14	0.03	0.193333	2.68806	0.00355444	0.011749
ncbi_100521320	TMC4	0.57	0.22	0.4	1.32	0.96	0.87	0.396667	1.05	1.40439	0.00357406	0.0118084
ncbi_100523764	CPLX4	0.36	0.5	0.35	0.6	1.04	0.95	0.403333	0.863333	1.09795	0.00361779	0.0119447
ncbi_100517257	TAF7L	0.14	0.05	0.11	0.56	0.4	0.42	0.1	0.46	2.20163	0.00368205	0.012132
ncbi_100127149	CBLN3	0.45	0.15	0.48	1.04	1.01	1.1	0.36	1.05	1.54432	0.00369003	0.0121527
ncbi_100153050	C4H1orf194	3.26	2.53	3.35	1.01	1.95	0.43	3.04667	1.13	-1.43091	0.00371465	0.0122254
ncbi_100511550	MCEMP1	0.17	0.33	0.24	0.77	1.24	0.98	0.246667	0.996667	2.01455	0.00373762	0.0122871
ncbi_100525457	ANKRD23	0.82	0.96	0.99	0.23	0.12	0.17	0.923333	0.173333	-2.4133	0.00375007	0.0123224
ncbi_100512437	FAM212A	0.47	0.81	0.38	0.08	0	0.15	0.553333	0.0766667	-2.85148	0.00375905	0.0123435
ncbi_100154415	LOC100154415	0.11	0.09	0.07	0.2	0.32	0.35	0.09	0.29	1.68806	0.00380698	0.0124754
ncbi_100512611	GPR3	0.08	0.03	0.17	0.51	0.24	0.77	0.0933333	0.506667	2.44057	0.00382019	0.0125158
ncbi_100519953	GTF2A1L	0.02	0.02	0	0.09	0.12	0.14	0.0133333	0.116667	3.12928	0.003846	0.0125918
ncbi_100739793	ZNF362	0	0.04	0	0.45	0.14	0.07	0.0133333	0.22	4.04439	0.00385696	0.0126191
ncbi_100521541	SYT7	0.92	0.82	0.81	0.42	0.26	0.56	0.85	0.413333	-1.04016	0.00388156	0.0126881
ncbi_100157563	RBM20	0.11	0.05	0.1	0.19	0.18	0.31	0.0866667	0.226667	1.38702	0.00388971	0.012709
ncbi_100627237	TTC29	1.4	1.1	0.81	0.48	0.4	0.43	1.10333	0.436667	-1.33726	0.00389839	0.0127316
ncbi_396725	DES	0.33	0.18	0.53	0.55	1.4	1.01	0.346667	0.986667	1.50901	0.00390222	0.0127413
ncbi_100518148	HEATR9	0.14	0.17	0.05	0.38	0.57	0.59	0.12	0.513333	2.09686	0.00396022	0.0129073
ncbi_100623410	CCR4	0.11	0.1	0.04	0.24	0.56	0.35	0.0833333	0.383333	2.20163	0.00400802	0.0130454
ncbi_100511446	RASGRP3	0.13	0.37	0.21	0.37	0.78	0.58	0.236667	0.576667	1.28488	0.00402441	0.0130929
ncbi_100620290	DPPA4	0.93	1.26	0.63	1.96	2.36	2.36	0.94	2.22667	1.24415	0.00402684	0.0130979
ncbi_100523827	TIMD4	0.62	0.29	0.29	1.95	1.16	0.95	0.4	1.35333	1.75845	0.00403502	0.0131186
ncbi_397459	ITGAM	0.02	0	0.06	0.17	0.14	0.23	0.0266667	0.18	2.75489	0.00407404	0.0132307
ncbi_100519041	CCDC89	0.24	0.32	0.15	0.58	0.59	0.48	0.236667	0.55	1.21658	0.00410188	0.013306
ncbi_100154624	CLCA4	0.15	0.12	0.31	0.52	0.42	0.68	0.193333	0.54	1.48187	0.00412425	0.0133696
ncbi_397066	OSTF1	0.98	1.95	1.3	2.62	3	3.14	1.41	2.92	1.05027	0.00424909	0.0137373
ncbi_100514645	IRAK3	0.09	0.18	0.18	0.32	0.38	0.45	0.15	0.383333	1.35364	0.00425645	0.013758
ncbi_100515613	PINK1	0.94	1.21	1.15	0.49	0.63	0.48	1.1	0.533333	-1.04439	0.00427859	0.0138173
ncbi_397009	ANGPT1	0	0.05	0.02	0.22	0.25	0.29	0.0233333	0.253333	3.44057	0.00428907	0.0138462
ncbi_110261753	UBAP1L	0.15	0.17	0.07	0.56	0.38	0.55	0.13	0.496667	1.93377	0.00431888	0.0139349
ncbi_102166512	ANXA3	0.41	0.42	0.77	1.42	0.96	1.16	0.533333	1.18	1.14568	0.00432879	0.0139607
ncbi_100153460	AKAP5	0.18	0.44	0.27	0.87	0.91	0.65	0.296667	0.81	1.44908	0.00437957	0.0141055
ncbi_100511571	TSPAN1	1.59	1.54	1.54	0.85	0.34	0.23	1.55667	0.473333	-1.71753	0.00439447	0.0141441
ncbi_100524951	ACOD1	0	0	0.12	0.59	0.18	0.38	0.04	0.383333	3.26053	0.0045253	0.0145006
ncbi_100270691	GRIFIN	0	0	0	0.1	0.1	0.08	0.001	0.0933333	6.54432	0.00467368	0.01491
ncbi_100151956	TBX19	0	0	0	0.11	0.06	0.07	0.001	0.08	6.32193	0.00473315	0.0150731
ncbi_100518335	PLCXD2	0.16	0.26	0.26	0.51	0.44	0.44	0.226667	0.463333	1.03148	0.00477012	0.0151674
ncbi_100621861	MNS1	1.69	2.09	1.62	0.66	1.17	0.63	1.8	0.82	-1.1343	0.00477611	0.0151832
ncbi_100516055	CLIC2	1.03	0.38	1.2	1.78	2.27	2.59	0.87	2.21333	1.34713	0.0048441	0.0153812
ncbi_106505211	LOC106505211	0.06	0.08	0.02	0.17	0.22	0.34	0.0533333	0.243333	2.18982	0.00487516	0.0154675
ncbi_100625270	ST8SIA1	0.14	0.15	0.08	0.04	0.02	0.01	0.123333	0.0233333	-2.4021	0.00487596	0.0154675
ncbi_102165745	ZNF488	0.04	0.01	0.06	0.2	0.09	0.21	0.0366667	0.166667	2.18442	0.00490592	0.0155582
ncbi_100152071	KCNJ15	0	0.01	0	0.07	0.07	0.1	0.00333333	0.08	4.58496	0.00493192	0.0156133
ncbi_100512662	PLA2G2D	0.17	0.05	0.05	0.52	0.71	0.59	0.09	0.606667	2.75291	0.0049634	0.0156889
ncbi_110257686	LOC110257686	0.2	0	0	0.51	0.51	0.47	0.0666667	0.496667	2.89724	0.00498154	0.0157393
ncbi_100625032	SLC24A3	0.27	0.3	0.25	0.63	0.66	0.58	0.273333	0.623333	1.18934	0.00503696	0.015897
ncbi_106507646	NEGR1	0.01	0	0.01	0.02	0.16	0.08	0.00666667	0.0866667	3.70044	0.00504564	0.015921
ncbi_110261138	LOC110261138	0.11	0.09	0.07	0.22	0.21	0.35	0.09	0.26	1.53051	0.00504771	0.015924
ncbi_102158372	LOC102158372	0.29	0.25	0.16	0.62	0.57	0.52	0.233333	0.57	1.28857	0.00505827	0.015942
ncbi_100520329	LOC100520329	0	0	0.05	0.14	0.14	0.19	0.0166667	0.156667	3.23266	0.00507714	0.0159889
ncbi_110257261	LOC110257261	0.07	0.02	0.08	0.36	0.29	0.21	0.0566667	0.286667	2.3388	0.00508114	0.0159946
ncbi_733639	ANG	0.06	0.14	0.21	1.22	0.51	0.91	0.136667	0.88	2.68684	0.00515931	0.0162018
ncbi_100518768	SPDYC	0	0.02	0	0.09	0.23	0.23	0.00666667	0.183333	4.78136	0.00526525	0.0165023
ncbi_100620702	TRHDE	0.01	0.01	0.02	0.07	0.04	0.06	0.0133333	0.0566667	2.08746	0.00530351	0.0166042
ncbi_110257586	LOC110257586	0.04	0.13	0.13	0.36	0.76	0.73	0.1	0.616667	2.62449	0.00538021	0.0168043
ncbi_100152347	NKX2-3	0.17	0.33	0.11	0.7	0.72	0.65	0.203333	0.69	1.76275	0.00539095	0.0168342
ncbi_100521956	CYSTM1	1.2	2.5	1.79	3.98	4.33	3.57	1.83	3.96	1.11366	0.00542808	0.0169319
ncbi_110262171	NEUROG2	0.47	0.26	0.49	0.19	0.06	0.17	0.406667	0.14	-1.53842	0.00549368	0.0171217
ncbi_102167523	CNBD2	0.18	0.11	0.19	0.41	0.57	0.45	0.16	0.476667	1.57491	0.00551903	0.0171896
ncbi_100157520	ZNF70	0.22	0.25	0.18	0.35	0.68	0.4	0.216667	0.476667	1.1375	0.00555233	0.017271
ncbi_110257362	LOC110257362	0	0	0.04	0.08	0.27	0.7	0.0133333	0.35	4.71425	0.0055568	0.0172804
ncbi_110256008	LOC110256008	0.05	0.05	0.5	0.93	1.11	1	0.2	1.01333	2.34104	0.00562216	0.0174699
ncbi_100512427	CLMP	0.06	0.09	0.08	0.38	0.19	0.31	0.0766667	0.293333	1.93587	0.00567795	0.0176201
ncbi_100516946	PIH1D3	1.2	1.73	1.24	0.4	0.51	0.87	1.39	0.593333	-1.22817	0.00571369	0.0177157
ncbi_100519668	GRK4	0.17	0.71	0.25	0	0.03	0.13	0.376667	0.0533333	-2.82018	0.00571958	0.0177226
ncbi_100516084	LOC100516084	0.79	0.71	0.61	0.35	0.2	0.47	0.703333	0.34	-1.04867	0.00574589	0.0178003
ncbi_100628112	IL1R2	0	0	0	0.26	0.08	0.28	0.001	0.206667	7.69116	0.00580754	0.0179682
ncbi_100521824	CERKL	0.21	0.31	0.12	0	0	0	0.213333	0.001	-7.73697	0.00581934	0.0179993
ncbi_100525609	STAB1	0.08	0.05	0.08	0.14	0.23	0.21	0.07	0.193333	1.46566	0.0058455	0.018047
ncbi_100520583	C4BPB	0.37	0.1	0.42	1.72	0.85	0.8	0.296667	1.12333	1.92087	0.00589909	0.018193
ncbi_100526023	LRGUK	0.15	0.12	0.16	0.03	0.03	0.04	0.143333	0.0333333	-2.10434	0.005925	0.0182691
ncbi_100522411	LOC100522411	0.12	0.03	0.33	0.56	0.82	0.69	0.16	0.69	2.10852	0.00592864	0.0182764
ncbi_100517818	IL18RAP	0	0	0.02	0.16	0.14	0.19	0.00666667	0.163333	4.61471	0.00593217	0.0182834
ncbi_110255290	LOC110255290	0.01	0	0	0.08	0.1	0.12	0.00333333	0.1	4.90689	0.00595383	0.0183399
ncbi_100522957	UNC80	0.03	0.02	0.03	0.12	0.07	0.12	0.0266667	0.103333	1.9542	0.0059556	0.0183399
ncbi_100155282	PLAC9	0.42	0.54	0.12	1.63	1.24	0.73	0.36	1.2	1.73697	0.00596475	0.0183642
ncbi_100144439	AZIN2	0.17	0.16	0.17	0.75	0.42	0.73	0.166667	0.633333	1.926	0.00598734	0.0184212
ncbi_110259229	LOC110259229	0.21	0.15	0.17	0	0.03	0	0.176667	0.01	-4.14296	0.00605036	0.0185882
ncbi_100156487	NRL	0	0	0	0.14	0.15	0.16	0.001	0.15	7.22882	0.00606499	0.0186292
ncbi_110255306	LOC110255306	1.32	1.49	0.2	0.02	0.45	0.23	1.00333	0.233333	-2.10434	0.00613959	0.0188263
ncbi_444993	TXK	0.02	0.05	0.04	0.09	0.16	0.28	0.0366667	0.176667	2.26849	0.00616636	0.0189004
ncbi_100524319	GREB1L	0.05	0.02	0.05	0.11	0.13	0.14	0.04	0.126667	1.66297	0.00618448	0.0189399
ncbi_110257687	LOC110257687	0.05	0	0	0.24	0.57	0.12	0.0166667	0.31	4.21723	0.00626592	0.0191771
ncbi_641343	SLC34A3	0.17	0.19	0.16	0.63	0.8	0.42	0.173333	0.616667	1.83094	0.00634557	0.0193851
ncbi_100152025	DOK2	0.74	0.88	0.78	1.32	2.03	1.65	0.8	1.66667	1.05889	0.0063462	0.0193851
ncbi_100513003	KIAA1549L	0.04	0.07	0.06	0.16	0.18	0.24	0.0566667	0.193333	1.77052	0.00636021	0.0194041
ncbi_100522284	METAP1D	1.64	1.56	1.2	0.46	0.32	0.96	1.46667	0.58	-1.33842	0.00639189	0.0194843
ncbi_100521799	RSG1	1.92	1.58	1.29	0.46	0.63	0.88	1.59667	0.656667	-1.28183	0.0064346	0.0196021
ncbi_100620123	PCDH10	0.24	0.11	0.33	0.03	0.07	0.11	0.226667	0.07	-1.69515	0.00649751	0.0197812
ncbi_100153355	LRP11	0.4	0.36	0.39	0.8	0.7	0.91	0.383333	0.803333	1.0674	0.00650267	0.0197928
ncbi_100621910	ACP7	0	0.03	0	0.18	0.1	0.07	0.01	0.116667	3.54432	0.00651023	0.0198074
ncbi_100517403	BBC3	0.93	0.68	0.49	1.63	1.47	1.42	0.7	1.50667	1.10593	0.00655076	0.0199182
ncbi_100511639	LOC100511639	0.75	0.8	0.39	0.81	2.42	2.02	0.646667	1.75	1.43626	0.006554	0.0199238
ncbi_100511002	TPH1	0.1	0.03	0.01	0.25	0.12	0.31	0.0466667	0.226667	2.28011	0.00657279	0.0199767
ncbi_100514069	FAM171A2	1.01	1.53	0.89	0.66	0.54	0.4	1.14333	0.533333	-1.10014	0.00665831	0.0202112
ncbi_100513105	RGSL1	0.05	0.07	0.1	0.23	0.46	0.18	0.0733333	0.29	1.98351	0.00673067	0.0204009
ncbi_110261343	TMEM240	2.44	2.29	2.7	1.4	1.07	1.1	2.47667	1.19	-1.05744	0.00678929	0.0205699
ncbi_100626077	DLG4	0.45	0.47	0.47	0.17	0.15	0.13	0.463333	0.15	-1.62709	0.00684598	0.0207199
ncbi_100141313	NMB	0.38	0.49	0.24	0.62	1.05	1.05	0.37	0.906667	1.29305	0.0069384	0.0209777
ncbi_100514068	LOC100514068	0.21	0.11	0.04	0.3	0.53	0.57	0.12	0.466667	1.95936	0.00699896	0.0211255
ncbi_100621718	FMO4	0.16	0.24	0.14	0.72	0.24	0.64	0.18	0.533333	1.56704	0.00705274	0.0212745
ncbi_100155665	RNF144B	0.02	0.04	0.02	0.21	0.08	0.15	0.0266667	0.146667	2.45943	0.00719192	0.0216536
ncbi_102158443	LOC102158443	0.11	0.16	0.09	0.34	0.67	0.39	0.12	0.466667	1.95936	0.00726724	0.0218395
ncbi_110257126	GPR35	0.17	0.11	0.11	0.31	0.43	0.38	0.13	0.373333	1.52195	0.00728955	0.021902
ncbi_100513269	PODNL1	0.69	0.71	0.68	0.32	0.24	0.17	0.693333	0.243333	-1.51062	0.00741937	0.0222366
ncbi_100624292	FAM78A	0.37	0.52	0.45	0.16	0.19	0.18	0.446667	0.176667	-1.33817	0.00743906	0.022291
ncbi_396845	TF	0.16	0.15	0.28	0.33	0.71	0.88	0.196667	0.64	1.70232	0.00745188	0.0223201
ncbi_397249	EPO	0.12	0.05	0.09	0.75	0.35	0.59	0.0866667	0.563333	2.70044	0.00750621	0.0224503
ncbi_396886	SLPI	1.05	1.06	1.09	3.46	2.97	2.2	1.06667	2.87667	1.43129	0.00751477	0.0224712
ncbi_100624449	ADD2	0.04	0.07	0.06	0.22	0.18	0.11	0.0566667	0.17	1.58496	0.00754124	0.0225411
ncbi_100152784	VNN3	0	0.03	0.03	0.18	0.18	0.44	0.02	0.266667	3.73697	0.00754378	0.022544
ncbi_100625534	LOC100625534	0.07	0.03	0.06	0.29	0.24	0.16	0.0533333	0.23	2.10852	0.00766549	0.0228511
ncbi_100512660	CCDC113	0.09	0.07	0.29	0.23	0.36	0.61	0.15	0.4	1.41504	0.00766728	0.0228517
ncbi_100625616	GBX1	0.57	0.52	0.12	0	0.14	0.12	0.403333	0.0866667	-2.21842	0.00769829	0.0229299
ncbi_100627595	PM20D1	1.04	0.6	0.8	1.49	2.19	1.52	0.813333	1.73333	1.09163	0.00772403	0.0229924
ncbi_100625807	LCT	0.21	0.19	0.27	0.13	0.11	0.08	0.223333	0.106667	-1.06609	0.00779998	0.0231755
ncbi_100511499	UPK3BL2	0.62	0.69	0.57	0.15	0.27	0.21	0.626667	0.21	-1.57731	0.00786086	0.0233372
ncbi_100737002	TAGLN3	0	0.14	0	0.31	0.25	0.67	0.0466667	0.41	3.13516	0.00797894	0.0236489
ncbi_100622154	SETD4	1.32	1.63	1.38	0.56	0.57	0.88	1.44333	0.67	-1.10717	0.00802951	0.0237781
ncbi_100152039	C1H15orf61	0.22	0.65	1.1	3.1	1.17	2.43	0.656667	2.23333	1.76597	0.00804363	0.0238065
ncbi_100158003	LOC100158003	3.3	3.8	1.7	1	1.93	1.42	2.93333	1.45	-1.01649	0.00808143	0.0239037
ncbi_100524296	AGBL1	0	0.01	0	0.03	0.03	0.06	0.00333333	0.04	3.58496	0.00810211	0.0239507
ncbi_100626604	BTN2A2	0.32	0.23	0.32	0.68	0.65	0.62	0.29	0.65	1.16439	0.00810228	0.0239507
ncbi_100620556	ZBTB3	0	0	0	0.18	0	0.15	0.001	0.11	6.78136	0.00811163	0.023967
ncbi_100516721	CCDC151	1.99	1.57	1	0	0.41	0.13	1.52	0.18	-3.078	0.00811589	0.0239713
ncbi_397059	ITGA2B	0.89	0.55	0.68	0.34	0.28	0.31	0.706667	0.31	-1.18876	0.0081218	0.0239838
ncbi_100737499	PRSS56	0.54	0.97	0.62	1.52	1.5	1.27	0.71	1.43	1.01012	0.00813431	0.0240051
ncbi_106509227	LOC106509227	0	0.1	0.13	0.33	0.21	0.92	0.0766667	0.486667	2.66626	0.00825744	0.0243214
ncbi_100156430	SLC6A17	0.08	0.09	0.1	0.18	0.39	0.21	0.09	0.26	1.53051	0.00825796	0.0243214
ncbi_100739662	MYO1A	0.02	0.04	0.01	0.12	0.17	0.17	0.0233333	0.153333	2.71621	0.00828704	0.0244021
ncbi_100523909	LOC100523909	0	0	0	0.19	0.13	0.15	0.001	0.156667	7.29155	0.00830104	0.0244283
ncbi_110257549	C18H7orf57	0.59	0.62	0.25	0.14	0.17	0.03	0.486667	0.113333	-2.10236	0.00859632	0.0251488
ncbi_100515879	PTGER1	0.34	0.15	0.13	0.51	0.64	0.74	0.206667	0.63	1.60805	0.00863415	0.0252391
ncbi_110261277	LOC110261277	0.03	0.03	0.11	0.43	0.18	0.44	0.0566667	0.35	2.62678	0.00886949	0.0258226
ncbi_100157866	DNAH7	0.07	0.06	0.06	0.02	0.02	0	0.0633333	0.0133333	-2.24793	0.00895517	0.0260445
ncbi_100513469	LENEP	0.15	0.06	0.2	0.33	0.86	0.55	0.136667	0.58	2.08539	0.00898248	0.0261043
ncbi_100515679	CXCR5	0.37	0.41	0.26	0.14	0	0.08	0.346667	0.0733333	-2.24101	0.00899696	0.0261358
ncbi_397246	VNN1	0.06	0.17	0.04	0.68	0.34	0.45	0.09	0.49	2.44478	0.00901281	0.0261714
ncbi_100623447	RAVER2	0.26	0.49	0.18	1.7	0.37	0.48	0.31	0.85	1.45519	0.00902752	0.0262088
ncbi_106508513	PKD1L2	0	0.02	0.01	0.1	0.07	0.05	0.01	0.0733333	2.87447	0.00930278	0.0269053
ncbi_100512141	DOCK10	0.03	0.01	0.02	0.05	0.1	0.18	0.02	0.11	2.45943	0.00941026	0.0271618
ncbi_100568454	FAIM	0.54	0.73	0.53	2.08	1.27	1.45	0.6	1.6	1.41504	0.00945442	0.0272751
ncbi_106507406	LOC106507406	0.51	0.43	0.58	0.38	0.18	0.11	0.506667	0.223333	-1.18184	0.00945515	0.0272751
ncbi_100523136	MALRD1	0.17	0.2	0.17	0.03	0.08	0.06	0.18	0.0566667	-1.66742	0.00955127	0.0275194
ncbi_100171390	FBXO40	0.01	0.03	0.03	0.15	0.17	0.08	0.0233333	0.133333	2.51457	0.0096963	0.0278928
ncbi_110257696	MAGEA10	0.09	0	0.05	0.79	0.28	0.41	0.0466667	0.493333	3.4021	0.00979132	0.028127
ncbi_100511352	LOC100511352	0.83	0.94	0.6	0.26	0.29	0.36	0.79	0.303333	-1.38095	0.00987499	0.0283167
ncbi_100523747	LOC100523747	0.03	0.04	0.03	0.18	0.15	0.2	0.0333333	0.176667	2.40599	0.00989869	0.0283734
ncbi_100521706	TNFRSF11A	0.08	0.14	0.07	0.33	0.2	0.23	0.0966667	0.253333	1.38995	0.0099142	0.0284068
ncbi_100522045	HAVCR2	0.15	0.14	0.13	0.37	0.29	0.3	0.14	0.32	1.19265	0.00991428	0.0284068
ncbi_100520250	AP2A1	0.14	0.41	0.31	0.73	0.74	0.59	0.286667	0.686667	1.26024	0.00996518	0.02853
ncbi_102166091	PCDHB6	0.45	0.34	0.6	0.16	0.2	0.22	0.463333	0.193333	-1.26096	0.0100885	0.0288261
ncbi_100155919	UPB1	0.15	0.07	0.03	0.2	0.51	0.69	0.0833333	0.466667	2.48543	0.0101559	0.0289956
ncbi_100625859	TET1	0.22	0.16	0.23	0.34	0.52	0.41	0.203333	0.423333	1.05795	0.0102168	0.0291407
ncbi_100623639	LOC100623639	0.04	0.02	0	0.11	0.11	0.06	0.02	0.0933333	2.22239	0.0104094	0.0296251
ncbi_397153	LHB	0.54	1.01	1.21	0	0.08	0.41	0.92	0.163333	-2.49381	0.0104154	0.0296311
ncbi_106507784	LOC106507784	0.92	0.68	0.62	0.49	0.18	0.16	0.74	0.276667	-1.41938	0.0104687	0.0297536
ncbi_100625296	PDZD7	0.13	0.1	0.28	0.45	0.44	0.36	0.17	0.416667	1.29336	0.0105691	0.0299928
ncbi_100525468	CITED4	0.08	0.13	0.09	0.74	0.51	0.34	0.1	0.53	2.40599	0.0105695	0.0299928
ncbi_100524278	NCKIPSD	0	0	0.02	0.12	0.15	0.11	0.00666667	0.126667	4.24793	0.0107666	0.0304805
ncbi_397141	NPL	0.4	0.5	0.4	1.26	1.76	0.82	0.433333	1.28	1.56259	0.0108217	0.0306063
ncbi_100517187	BCL6B	0.13	0.06	0.1	0.2	0.44	0.37	0.0966667	0.336667	1.80023	0.011003	0.0310524
ncbi_100627412	NOXRED1	0.05	0.04	0.02	0.13	0.12	0.11	0.0366667	0.12	1.71049	0.011062	0.0312005
ncbi_102163514	RINL	0.06	0.14	0.12	0.35	0.28	0.43	0.106667	0.353333	1.72792	0.0111055	0.0313033
ncbi_100623761	BLK	0.04	0.02	0	0.23	0.29	0.07	0.02	0.196667	3.29768	0.0112634	0.0316883
ncbi_100156104	DDHD2	0.42	0.43	0.3	0.12	0.23	0.09	0.383333	0.146667	-1.38606	0.0113457	0.0318827
ncbi_100520484	TET3	2.56	1.96	2.1	0.13	0.91	0.79	2.20667	0.61	-1.85499	0.0113573	0.0319091
ncbi_110256522	STKLD1	0.19	0.05	0.17	0	0	0	0.136667	0.001	-7.09452	0.011362	0.031916
ncbi_102163932	SAMD11	0.24	0.34	0.32	0.09	0.07	0.07	0.3	0.0766667	-1.96829	0.0115467	0.032372
ncbi_100621272	LOC100621272	0.04	0	0.04	0.04	0.14	0.35	0.0266667	0.176667	2.72792	0.0116103	0.032525
ncbi_100155597	POPDC2	0.02	0	0.06	0.21	0.09	0.36	0.0266667	0.22	3.04439	0.0116841	0.0327192
ncbi_106509653	LOC106509653	0.26	0.29	0.03	0	0.03	0	0.193333	0.01	-4.27302	0.0116952	0.0327403
ncbi_100156890	FCRL4	0.01	0	0	0.06	0.04	0.07	0.00333333	0.0566667	4.08746	0.0117366	0.0328424
ncbi_100521178	PPP1R32	0.48	0.29	0.51	0	0.09	0.08	0.426667	0.0566667	-2.91254	0.0120943	0.0337307
ncbi_102160982	RGS9BP	0.7	0.45	0.51	0.23	0.2	0.16	0.553333	0.196667	-1.4924	0.0122099	0.0340203
ncbi_396668	CCL4	0.87	1.73	0.4	2.95	4	4	1	3.65	1.8679	0.0122818	0.0341809
ncbi_110257256	LOC110257256	0	0	0	0.08	0.12	0.19	0.001	0.13	7.02237	0.0122855	0.0341848
ncbi_100525965	GPC1	0.15	0.13	0.11	0	0	0	0.13	0.001	-7.02237	0.012325	0.0342836
ncbi_100152606	SGSM1	0.73	0.58	0.41	0.15	0.36	0.28	0.573333	0.263333	-1.12248	0.0124259	0.0345289
ncbi_100514482	AGR2	0	0	0	0.19	0.56	0.44	0.001	0.396667	8.63178	0.0125791	0.0349009
ncbi_100523465	TMEM100	0	0	0	0.09	0.05	0.54	0.001	0.226667	7.82443	0.012625	0.0349879
ncbi_100738302	CEACAM19	0.59	0.86	0.41	1.35	1.12	1.42	0.62	1.29667	1.06447	0.0127959	0.0353803
ncbi_100737446	RAB20	0.26	0.48	0.25	1.52	0.84	0.64	0.33	1	1.59946	0.0128927	0.0356003
ncbi_100517263	DIRAS1	0.03	0	0.04	0.27	0.12	0.14	0.0233333	0.176667	2.92057	0.0129186	0.0356648
ncbi_100518515	HEMK1	2.88	0.72	1.55	4.8	2.57	3.13	1.71667	3.5	1.02774	0.0129282	0.0356846
ncbi_100516925	ARMC4	0.14	0.35	0.11	0.08	0.03	0.04	0.2	0.05	-2	0.0129516	0.0357357
ncbi_100625258	TP63	0.04	0	0.01	0.04	0.16	0.24	0.0166667	0.146667	3.1375	0.0129735	0.035789
ncbi_100513574	SLC13A1	0.21	0.16	0.08	0	0.03	0.02	0.15	0.0166667	-3.16993	0.013004	0.0358527
ncbi_100515579	LOC100515579	8.44	8.21	6.21	5.3	2.15	3.88	7.62	3.77667	-1.01268	0.0130401	0.0359179
ncbi_100623822	GABRB1	0.16	0.17	0.22	0.3	0.47	0.4	0.183333	0.39	1.08901	0.0131386	0.0361412
ncbi_100524713	LOC100524713	0	0	0.01	0.02	0.04	0.08	0.00333333	0.0466667	3.80735	0.0133483	0.0366135
ncbi_100514486	STAC2	0.07	0.13	0.11	0.34	0.32	0.31	0.103333	0.323333	1.64572	0.0133799	0.0366931
ncbi_100157711	LOC100157711	0.02	0	0	0.15	0.18	0.12	0.00666667	0.15	4.49185	0.0135316	0.0370671
ncbi_100620399	GPR20	0.39	0.56	0.55	0.17	0.21	0.26	0.5	0.213333	-1.22882	0.0136619	0.0373773
ncbi_100152927	PLA2G4B	0.21	0.16	0.24	0.69	0.53	0.46	0.203333	0.56	1.46158	0.013663	0.0373773
ncbi_110258247	LOC110258247	1	0.61	0.77	0.32	0.18	0.25	0.793333	0.25	-1.666	0.0137252	0.0375192
ncbi_100522076	SPX	0.29	0.45	0.43	0.44	1.07	1.36	0.39	0.956667	1.29454	0.0138279	0.0377856
ncbi_100627929	FLYWCH2	1.38	1.25	0.85	0.22	0.37	0.61	1.16	0.4	-1.53605	0.0138691	0.0378761
ncbi_110257255	LOC110257255	0	0	0	0.36	0.33	0.05	0.001	0.246667	7.94642	0.0138955	0.0379203
ncbi_100624891	LOC100624891	0	0.05	0.1	0.15	0.28	0.44	0.05	0.29	2.53605	0.0140081	0.0381841
ncbi_100515084	ZC3H4	0	0	0	0.71	0	2.72	0.001	1.14333	10.159	0.0140185	0.0382053
ncbi_106504436	LOC106504436	0.23	0.41	0.39	0.66	0.67	0.77	0.343333	0.7	1.02774	0.0140658	0.0383097
ncbi_100511838	C14H10orf99	0.09	0	0.05	0.39	0.42	0.43	0.0466667	0.413333	3.14684	0.0141685	0.0385344
ncbi_100154905	PLAG1	0.09	0.08	0.11	0.28	0.19	0.26	0.0933333	0.243333	1.38247	0.0143279	0.0389019
ncbi_100513315	CDK15	0.12	0.03	0	0.29	0.34	0.22	0.05	0.283333	2.5025	0.0143634	0.0389836
ncbi_397544	RGS16	0.21	0.32	0.2	1.06	0.42	0.49	0.243333	0.656667	1.43223	0.0143801	0.0390216
ncbi_100737585	LOC100737585	0	0.04	0.03	0.12	0.17	0.13	0.0233333	0.14	2.58496	0.0144	0.0390444
ncbi_100135681	CXCL9	0.12	0.13	0.13	0.65	0.98	1.64	0.126667	1.09	3.10522	0.0145177	0.0393361
ncbi_102165219	ANKRD34A	0.03	0.08	0.01	0.21	0.21	0.15	0.04	0.19	2.24793	0.014644	0.0396336
ncbi_397368	NR5A1	0.05	0.1	0	0.4	0.28	0.13	0.05	0.27	2.43296	0.0146978	0.039757
ncbi_100622999	ADCY8	0.01	0.03	0	0.01	0.2	0.21	0.0133333	0.14	3.39232	0.0147629	0.0398807
ncbi_396556	PPGRP-S	0	0	0.1	0.67	1.13	0.09	0.0333333	0.63	4.24031	0.0148797	0.0401589
ncbi_100513010	FOXRED2	0.1	0.37	0.25	1.07	0.36	0.65	0.24	0.693333	1.53051	0.0149	0.0402057
ncbi_100516483	CHRM4	0.18	0.27	0.22	0.48	0.34	0.53	0.223333	0.45	1.01073	0.0149997	0.0404449
ncbi_110256043	LOC110256043	0.04	0.07	0	0.38	0.36	0.21	0.0366667	0.316667	3.11042	0.0150354	0.0405109
ncbi_100526225	ANKRD65	0.1	0.12	0.26	0.46	0.31	0.31	0.16	0.36	1.16993	0.0150906	0.040622
ncbi_399543	VWF	0.02	0	0	0.06	0.06	0.06	0.00666667	0.06	3.16993	0.0150943	0.0406241
ncbi_100156931	ROS1	0	0.01	0.01	0.1	0.06	0.03	0.00666667	0.0633333	3.24793	0.0151209	0.0406807
ncbi_100152251	FAM71D	0	0	0	0.1	0.09	0.08	0.001	0.09	6.49185	0.0152149	0.0408804
ncbi_100737823	LOC100737823	0.42	0.09	0.3	1.42	0.76	1.41	0.27	1.19667	2.14799	0.0155265	0.0416402
ncbi_100514098	SRL	0	0	0	0.09	0.06	0.02	0.001	0.0566667	5.82443	0.015541	0.0416635
ncbi_397154	CHGB	0	0	0	0.15	0.1	0.07	0.001	0.106667	6.73697	0.015541	0.0416635
ncbi_100525094	SASH3	0.08	0.18	0.16	0.43	0.55	0.33	0.14	0.436667	1.64111	0.0156941	0.0420039
ncbi_100739606	EFCAB5	0.32	0.37	0.16	0.1	0.14	0.08	0.283333	0.106667	-1.40939	0.0157883	0.0421858
ncbi_100624217	ZNF432	0.37	0.54	0.61	0.23	0.28	0.22	0.506667	0.243333	-1.0581	0.0160674	0.042836
ncbi_397168	KCNE3	0	0	0	0.16	0.14	0.05	0.001	0.116667	6.86625	0.0161052	0.0429134
ncbi_102168143	LOC102168143	0	0	0	0.22	0.31	0.42	0.001	0.316667	8.30682	0.01619	0.0431156
ncbi_100153090	CTSS	0.3	0.16	0.7	0.81	0.88	0.78	0.386667	0.823333	1.09039	0.0161949	0.0431207
ncbi_100738576	LHFPL3	0.02	0.02	0.03	0.04	0.1	0.13	0.0233333	0.09	1.94753	0.016226	0.0431957
ncbi_100739655	STXBP4	1.06	1.14	1.18	0.43	0.57	0.67	1.12667	0.556667	-1.01718	0.0163058	0.0433841
ncbi_397327	TIGD4	1.02	1.12	0.82	0.56	0.48	0.27	0.986667	0.436667	-1.17603	0.0164747	0.0437289
ncbi_100157526	MYLK4	0.02	0.01	0.03	0.13	0.09	0.09	0.02	0.103333	2.36923	0.0165024	0.0437782
ncbi_100624495	LOC100624495	0.06	0.08	0.05	0.1	0.29	0.35	0.0633333	0.246667	1.96153	0.0165799	0.0439356
ncbi_100155841	MAPK13	0	0	0	0.09	0.32	0.13	0.001	0.18	7.49185	0.0166665	0.0441231
ncbi_100620054	TSTA3	21.47	6.34	14.98	4.68	7.52	5.49	14.2633	5.89667	-1.27434	0.0166888	0.0441675
ncbi_100520965	ADGRB2	0.28	0.12	0.28	0.53	0.41	0.54	0.226667	0.493333	1.12199	0.0167672	0.0443586
ncbi_100518559	PRDM2	0.19	0.07	0.16	0.28	0.34	0.27	0.14	0.296667	1.08342	0.0168152	0.0444695
ncbi_100511932	TMEM91	0.47	0.89	0.33	2.14	1.1	1.49	0.563333	1.57667	1.48482	0.0169728	0.0448452
ncbi_100155434	ELOVL3	0.53	0.35	0.21	1.35	1.11	0.96	0.363333	1.14	1.64967	0.0170105	0.0449282
ncbi_100624297	YPEL3	0.47	0.23	0.71	1.5	1.44	1	0.47	1.31333	1.4825	0.0170789	0.0450844
ncbi_733659	PYGM	0.02	0.04	0.09	0.11	0.27	0.32	0.05	0.233333	2.22239	0.0171317	0.0451906
ncbi_110261376	FAM71E2	0.13	0.08	0.17	0.39	0.42	0.34	0.126667	0.383333	1.59756	0.0171513	0.0452341
ncbi_396645	IRF8	0	0.03	0	0.12	0.22	0.17	0.01	0.17	4.08746	0.017226	0.0454146
ncbi_397411	MMP7	0	0	0	0.33	0.1	0.18	0.001	0.203333	7.6677	0.0172868	0.0455416
ncbi_100627286	STK33	0.19	0.29	0.37	0.02	0.11	0.07	0.283333	0.0666667	-2.08746	0.0172973	0.0455609
ncbi_100518250	NPFF	1.27	1.52	0	0	0	0.13	0.93	0.0433333	-4.42368	0.0175775	0.0462149
ncbi_100620954	CDC20B	0	0.01	0	0.04	0.05	0.09	0.00333333	0.06	4.16993	0.0177006	0.0465216
ncbi_100514884	ANKRD7	0	0	0	0.04	0.08	0.12	0.001	0.08	6.32193	0.017735	0.046585
ncbi_100525144	SLC51B	0.43	0.42	0.77	1.18	1.51	1.47	0.54	1.38667	1.36059	0.0178009	0.0467088
ncbi_100511453	MARVELD3	0	0.28	0.23	0.59	0.91	0.39	0.17	0.63	1.88982	0.0179724	0.0470648
ncbi_100620403	ACPT	0.58	0.17	0.25	0.52	1.4	0.95	0.333333	0.956667	1.52105	0.0179942	0.0471134
ncbi_100158176	ADGRF1	0	0	0	0.05	0.21	0.05	0.001	0.103333	6.69116	0.0182092	0.0475988
ncbi_100525741	HAGHL	0.58	0.69	0.69	0.14	0.15	0.23	0.653333	0.173333	-1.91427	0.0182561	0.0477041
ncbi_100154297	AMHR2	0.04	0.04	0.17	0.28	0.44	0.2	0.0833333	0.306667	1.87971	0.0182934	0.0477844
ncbi_100621164	LOC100621164	0	0	0.05	0.03	0.15	0.13	0.0166667	0.103333	2.63227	0.0184328	0.0480702
ncbi_397102	AMBN	0.03	0.06	0.06	0.49	0.2	0.21	0.05	0.3	2.58496	0.0184474	0.0480895
ncbi_100135659	NCOA3	1.16	2.73	1.05	3.2	5.22	3.16	1.64667	3.86	1.22905	0.0185566	0.0483147
ncbi_100155350	JPH2	0.12	0.33	0.2	0.47	0.45	0.44	0.216667	0.453333	1.0651	0.0189876	0.0493215
ncbi_100518855	ADAMTS8	0.02	0.02	0.02	0.11	0.08	0.1	0.02	0.0966667	2.27302	0.0190747	0.0495032
ncbi_733582	CDS1	0.08	0.04	0.1	0.22	0.22	0.33	0.0733333	0.256667	1.80735	0.0191659	0.0497131

## Sheet: Table S4
Table S4 Functional enrichment analysis for differentially expressed genes
ID	Num	Qvalue	Per	Ratio	Class	ID	Descrption	Pvalue	Qvalue	Up	Down	fg_num	bg_num
GO:0071345 cellular response to cytokine stimulus	15	0.0638889	15.625	0.25	Biological Process	GO:0071345	cellular response to cytokine stimulus	5.18735e-05	0.0638889	15	0	15	60
GO:0034097 response to cytokine	16	0.0638889	16.667	0.239	Biological Process	GO:0034097	response to cytokine	5.23189e-05	0.0638889	16	0	16	67
GO:0006954 inflammatory response	16	0.0638889	16.667	0.232	Biological Process	GO:0006954	inflammatory response	7.73474e-05	0.0638889	16	0	16	69
GO:0006952 defense response	24	0.102565	25	0.174	Biological Process	GO:0006952	defense response	0.00016556	0.102565	24	0	24	138
GO:0002376 immune system process	29	0.139188	30.208	0.154	Biological Process	GO:0002376	immune system process	0.000280847	0.139188	28	1	29	188
GO:0009607 response to biotic stimulus	17	0.155199	17.708	0.195	Biological Process	GO:0009607	response to biotic stimulus	0.000437297	0.155199	17	0	17	87
GO:0007165 signal transduction	45	0.155199	46.875	0.126	Biological Process	GO:0007165	signal transduction	0.000450078	0.155199	42	3	45	356
GO:1904037 positive regulation of epithelial cell apoptotic process	3	0.155199	3.125	1	Biological Process	GO:1904037	positive regulation of epithelial cell apoptotic process	0.000563676	0.155199	3	0	3	3
GO:2000353 positive regulation of endothelial cell apoptotic process	3	0.155199	3.125	1	Biological Process	GO:2000353	positive regulation of endothelial cell apoptotic process	0.000563676	0.155199	3	0	3	3
GO:0042379 chemokine receptor binding	4	0.177157	4.762	0.667	Molecular Function	GO:0042379	chemokine receptor binding	0.000573325	0.177157	4	0	4	6
GO:0051707 response to other organism	16	0.184315	16.667	0.193	Biological Process	GO:0051707	response to other organism	0.000775733	0.184315	16	0	16	83
GO:0051704 multi-organism process	28	0.184315	29.167	0.147	Biological Process	GO:0051704	multi-organism process	0.000833512	0.184315	25	3	28	190
GO:0043207 response to external biotic stimulus	16	0.184315	16.667	0.19	Biological Process	GO:0043207	response to external biotic stimulus	0.000892566	0.184315	16	0	16	84
GO:0005126 cytokine receptor binding	9	0.213594	10.714	0.257	Molecular Function	GO:0005126	cytokine receptor binding	0.00138248	0.213594	9	0	9	35
GO:0023052 signaling	45	0.254087	46.875	0.121	Biological Process	GO:0023052	signaling	0.00143653	0.254087	42	3	45	373
GO:0044700 single organism signaling	45	0.254087	46.875	0.121	Biological Process	GO:0044700	single organism signaling	0.00143653	0.254087	42	3	45	373
GO:0098542 defense response to other organism	11	0.254087	11.458	0.224	Biological Process	GO:0098542	defense response to other organism	0.00153805	0.254087	11	0	11	49
GO:0007154 cell communication	45	0.276194	46.875	0.119	Biological Process	GO:0007154	cell communication	0.00209865	0.276194	42	3	45	379
GO:0001562 response to protozoan	3	0.276194	3.125	0.75	Biological Process	GO:0001562	response to protozoan	0.00211771	0.276194	3	0	3	4
GO:0002753 cytoplasmic pattern recognition receptor signaling pathway	3	0.276194	3.125	0.75	Biological Process	GO:0002753	cytoplasmic pattern recognition receptor signaling pathway	0.00211771	0.276194	3	0	3	4
GO:0042832 defense response to protozoan	3	0.276194	3.125	0.75	Biological Process	GO:0042832	defense response to protozoan	0.00211771	0.276194	3	0	3	4
GO:0043491 protein kinase B signaling	6	0.290779	6.25	0.333	Biological Process	GO:0043491	protein kinase B signaling	0.00234718	0.290779	6	0	6	18
GO:0009612 response to mechanical stimulus	5	0.290779	5.208	0.385	Biological Process	GO:0009612	response to mechanical stimulus	0.00273324	0.290779	5	0	5	13
GO:0071356 cellular response to tumor necrosis factor	5	0.290779	5.208	0.385	Biological Process	GO:0071356	cellular response to tumor necrosis factor	0.00273324	0.290779	5	0	5	13
GO:0040011 locomotion	17	0.290779	17.708	0.167	Biological Process	GO:0040011	locomotion	0.00292564	0.290779	15	2	17	102
GO:0032496 response to lipopolysaccharide	7	0.290779	7.292	0.28	Biological Process	GO:0032496	response to lipopolysaccharide	0.00310624	0.290779	7	0	7	25
GO:0002237 response to molecule of bacterial origin	7	0.290779	7.292	0.269	Biological Process	GO:0002237	response to molecule of bacterial origin	0.00396421	0.290779	7	0	7	26
GO:0006950 response to stress	32	0.290779	33.333	0.128	Biological Process	GO:0006950	response to stress	0.00404993	0.290779	32	0	32	250
GO:0032387 negative regulation of intracellular transport	4	0.290779	4.167	0.444	Biological Process	GO:0032387	negative regulation of intracellular transport	0.00413604	0.290779	3	1	4	9
GO:0002683 negative regulation of immune system process	8	0.290779	8.333	0.242	Biological Process	GO:0002683	negative regulation of immune system process	0.00421987	0.290779	8	0	8	33
GO:0051649 establishment of localization in cell	20	0.290779	20.833	0.15	Biological Process	GO:0051649	establishment of localization in cell	0.00436942	0.290779	17	3	20	133
GO:0045087 innate immune response	13	0.290779	13.542	0.181	Biological Process	GO:0045087	innate immune response	0.00468218	0.290779	13	0	13	72
GO:0043331 response to dsRNA	3	0.290779	3.125	0.6	Biological Process	GO:0043331	response to dsRNA	0.00497378	0.290779	3	0	3	5
GO:0048247 lymphocyte chemotaxis	3	0.290779	3.125	0.6	Biological Process	GO:0048247	lymphocyte chemotaxis	0.00497378	0.290779	3	0	3	5
GO:0050832 defense response to fungus	3	0.290779	3.125	0.6	Biological Process	GO:0050832	defense response to fungus	0.00497378	0.290779	3	0	3	5
GO:0060688 regulation of morphogenesis of a branching structure	3	0.290779	3.125	0.6	Biological Process	GO:0060688	regulation of morphogenesis of a branching structure	0.00497378	0.290779	3	0	3	5
GO:0065004 protein-DNA complex assembly	3	0.290779	3.125	0.6	Biological Process	GO:0065004	protein-DNA complex assembly	0.00497378	0.290779	3	0	3	5
GO:0070555 response to interleukin-1	3	0.290779	3.125	0.6	Biological Process	GO:0070555	response to interleukin-1	0.00497378	0.290779	3	0	3	5
GO:0071260 cellular response to mechanical stimulus	3	0.290779	3.125	0.6	Biological Process	GO:0071260	cellular response to mechanical stimulus	0.00497378	0.290779	3	0	3	5
GO:1903650 negative regulation of cytoplasmic transport	3	0.290779	3.125	0.6	Biological Process	GO:1903650	negative regulation of cytoplasmic transport	0.00497378	0.290779	2	1	3	5
GO:0034612 response to tumor necrosis factor	5	0.290779	5.208	0.333	Biological Process	GO:0034612	response to tumor necrosis factor	0.005571	0.290779	5	0	5	15
GO:0050663 cytokine secretion	5	0.290779	5.208	0.333	Biological Process	GO:0050663	cytokine secretion	0.005571	0.290779	5	0	5	15
GO:0051716 cellular response to stimulus	48	0.290779	50	0.112	Biological Process	GO:0051716	cellular response to stimulus	0.00565918	0.290779	45	3	48	430
GO:0070887 cellular response to chemical stimulus	27	0.290779	28.125	0.132	Biological Process	GO:0070887	cellular response to chemical stimulus	0.00570121	0.290779	27	0	27	204
GO:0044764 multi-organism cellular process	8	0.290779	8.333	0.229	Biological Process	GO:0044764	multi-organism cellular process	0.00621537	0.290779	6	2	8	35
GO:0071310 cellular response to organic substance	23	0.290779	23.958	0.139	Biological Process	GO:0071310	cellular response to organic substance	0.00638689	0.290779	23	0	23	166
GO:0022612 gland morphogenesis	4	0.290779	4.167	0.4	Biological Process	GO:0022612	gland morphogenesis	0.00645604	0.290779	4	0	4	10
GO:0009605 response to external stimulus	24	0.290779	25	0.136	Biological Process	GO:0009605	response to external stimulus	0.00650078	0.290779	24	0	24	176
GO:0050794 regulation of cellular process	61	0.290779	63.542	0.104	Biological Process	GO:0050794	regulation of cellular process	0.00669041	0.290779	53	8	61	587
GO:0035587 purinergic receptor signaling pathway	2	0.290779	2.083	1	Biological Process	GO:0035587	purinergic receptor signaling pathway	0.00689004	0.290779	1	1	2	2
GO:0035588 G-protein coupled purinergic receptor signaling pathway	2	0.290779	2.083	1	Biological Process	GO:0035588	G-protein coupled purinergic receptor signaling pathway	0.00689004	0.290779	1	1	2	2
GO:0035589 G-protein coupled purinergic nucleotide receptor signaling pathway	2	0.290779	2.083	1	Biological Process	GO:0035589	G-protein coupled purinergic nucleotide receptor signaling pathway	0.00689004	0.290779	1	1	2	2
GO:0035590 purinergic nucleotide receptor signaling pathway	2	0.290779	2.083	1	Biological Process	GO:0035590	purinergic nucleotide receptor signaling pathway	0.00689004	0.290779	1	1	2	2
GO:0039529 RIG-I signaling pathway	2	0.290779	2.083	1	Biological Process	GO:0039529	RIG-I signaling pathway	0.00689004	0.290779	2	0	2	2
GO:0060512 prostate gland morphogenesis	2	0.290779	2.083	1	Biological Process	GO:0060512	prostate gland morphogenesis	0.00689004	0.290779	2	0	2	2
GO:0060737 prostate gland morphogenetic growth	2	0.290779	2.083	1	Biological Process	GO:0060737	prostate gland morphogenetic growth	0.00689004	0.290779	2	0	2	2
GO:0060740 prostate gland epithelium morphogenesis	2	0.290779	2.083	1	Biological Process	GO:0060740	prostate gland epithelium morphogenesis	0.00689004	0.290779	2	0	2	2
GO:1902807 negative regulation of cell cycle G1/S phase transition	2	0.290779	2.083	1	Biological Process	GO:1902807	negative regulation of cell cycle G1/S phase transition	0.00689004	0.290779	2	0	2	2
GO:0019221 cytokine-mediated signaling pathway	9	0.290779	9.375	0.209	Biological Process	GO:0019221	cytokine-mediated signaling pathway	0.00692332	0.290779	9	0	9	43
GO:0044403 symbiosis, encompassing mutualism through parasitism	9	0.290779	9.375	0.209	Biological Process	GO:0044403	symbiosis, encompassing mutualism through parasitism	0.00692332	0.290779	7	2	9	43
GO:0044419 interspecies interaction between organisms	9	0.290779	9.375	0.209	Biological Process	GO:0044419	interspecies interaction between organisms	0.00692332	0.290779	7	2	9	43
GO:1902533 positive regulation of intracellular signal transduction	12	0.290968	12.5	0.179	Biological Process	GO:1902533	positive regulation of intracellular signal transduction	0.00706512	0.290968	12	0	12	67
GO:0071216 cellular response to biotic stimulus	6	0.290968	6.25	0.273	Biological Process	GO:0071216	cellular response to biotic stimulus	0.00716265	0.290968	6	0	6	22
GO:0051641 cellular localization	22	0.291533	22.917	0.139	Biological Process	GO:0051641	cellular localization	0.0072942	0.291533	19	3	22	158
GO:0048646 anatomical structure formation involved in morphogenesis	11	0.294358	11.458	0.183	Biological Process	GO:0048646	anatomical structure formation involved in morphogenesis	0.00826616	0.294358	9	2	11	60
GO:0050789 regulation of biological process	65	0.294358	67.708	0.101	Biological Process	GO:0050789	regulation of biological process	0.00876146	0.294358	57	8	65	642
GO:0045088 regulation of innate immune response	6	0.294358	6.25	0.261	Biological Process	GO:0045088	regulation of innate immune response	0.00904769	0.294358	6	0	6	23
GO:0001158 enhancer sequence-specific DNA binding	3	0.296769	3.571	0.5	Molecular Function	GO:0001158	enhancer sequence-specific DNA binding	0.00906395	0.296769	3	0	3	6
GO:0035326 enhancer binding	3	0.296769	3.571	0.5	Molecular Function	GO:0035326	enhancer binding	0.00906395	0.296769	3	0	3	6
GO:0001525 angiogenesis	7	0.294358	7.292	0.233	Biological Process	GO:0001525	angiogenesis	0.00928658	0.294358	6	1	7	30
GO:0031349 positive regulation of defense response	7	0.294358	7.292	0.233	Biological Process	GO:0031349	positive regulation of defense response	0.00928658	0.294358	7	0	7	30
GO:0042221 response to chemical	32	0.294358	33.333	0.122	Biological Process	GO:0042221	response to chemical	0.00931539	0.294358	32	0	32	263
GO:0002701 negative regulation of production of molecular mediator of immune response	3	0.294358	3.125	0.5	Biological Process	GO:0002701	negative regulation of production of molecular mediator of immune response	0.0093476	0.294358	3	0	3	6
GO:0002719 negative regulation of cytokine production involved in immune response	3	0.294358	3.125	0.5	Biological Process	GO:0002719	negative regulation of cytokine production involved in immune response	0.0093476	0.294358	3	0	3	6
GO:0002833 positive regulation of response to biotic stimulus	3	0.294358	3.125	0.5	Biological Process	GO:0002833	positive regulation of response to biotic stimulus	0.0093476	0.294358	3	0	3	6
GO:0009620 response to fungus	3	0.294358	3.125	0.5	Biological Process	GO:0009620	response to fungus	0.0093476	0.294358	3	0	3	6
GO:0050688 regulation of defense response to virus	3	0.294358	3.125	0.5	Biological Process	GO:0050688	regulation of defense response to virus	0.0093476	0.294358	3	0	3	6
GO:0033993 response to lipid	11	0.294358	11.458	0.18	Biological Process	GO:0033993	response to lipid	0.00939206	0.294358	11	0	11	61
GO:0007166 cell surface receptor signaling pathway	20	0.294358	20.833	0.141	Biological Process	GO:0007166	cell surface receptor signaling pathway	0.00943763	0.294358	19	1	20	142
GO:0007260 tyrosine phosphorylation of STAT protein	4	0.294358	4.167	0.364	Biological Process	GO:0007260	tyrosine phosphorylation of STAT protein	0.00950308	0.294358	4	0	4	11
GO:0042509 regulation of tyrosine phosphorylation of STAT protein	4	0.294358	4.167	0.364	Biological Process	GO:0042509	regulation of tyrosine phosphorylation of STAT protein	0.00950308	0.294358	4	0	4	11
GO:0042531 positive regulation of tyrosine phosphorylation of STAT protein	4	0.294358	4.167	0.364	Biological Process	GO:0042531	positive regulation of tyrosine phosphorylation of STAT protein	0.00950308	0.294358	4	0	4	11
GO:0045766 positive regulation of angiogenesis	4	0.294358	4.167	0.364	Biological Process	GO:0045766	positive regulation of angiogenesis	0.00950308	0.294358	4	0	4	11
GO:1904018 positive regulation of vasculature development	4	0.294358	4.167	0.364	Biological Process	GO:1904018	positive regulation of vasculature development	0.00950308	0.294358	4	0	4	11
GO:0006955 immune response	19	0.301451	19.792	0.143	Biological Process	GO:0006955	immune response	0.00985371	0.301451	19	0	19	133
GO:0030522 intracellular receptor signaling pathway	5	0.303175	5.208	0.294	Biological Process	GO:0030522	intracellular receptor signaling pathway	0.0100324	0.303175	5	0	5	17
GO:0016032 viral process	7	0.316516	7.292	0.226	Biological Process	GO:0016032	viral process	0.0111902	0.316516	5	2	7	31
GO:0065007 biological regulation	68	0.316516	70.833	0.099	Biological Process	GO:0065007	biological regulation	0.0112051	0.316516	59	9	68	685
GO:0002440 production of molecular mediator of immune response	6	0.316516	6.25	0.25	Biological Process	GO:0002440	production of molecular mediator of immune response	0.0112642	0.316516	6	0	6	24
GO:0009653 anatomical structure morphogenesis	18	0.316516	18.75	0.143	Biological Process	GO:0009653	anatomical structure morphogenesis	0.0120773	0.316516	15	3	18	126
GO:0050896 response to stimulus	57	0.316516	59.375	0.103	Biological Process	GO:0050896	response to stimulus	0.0121754	0.316516	54	3	57	551
GO:0009306 protein secretion	8	0.316516	8.333	0.205	Biological Process	GO:0009306	protein secretion	0.0122722	0.316516	8	0	8	39
GO:0051047 positive regulation of secretion	8	0.316516	8.333	0.205	Biological Process	GO:0051047	positive regulation of secretion	0.0122722	0.316516	6	2	8	39
GO:0009617 response to bacterium	10	0.316516	10.417	0.182	Biological Process	GO:0009617	response to bacterium	0.0124641	0.316516	10	0	10	55
GO:0009968 negative regulation of signal transduction	10	0.316516	10.417	0.182	Biological Process	GO:0009968	negative regulation of signal transduction	0.0124641	0.316516	10	0	10	55
GO:0004872 receptor activity	14	0.296769	16.667	0.154	Molecular Function	GO:0004872	receptor activity	0.0128155	0.296769	10	4	14	91
GO:0002367 cytokine production involved in immune response	5	0.316516	5.208	0.278	Biological Process	GO:0002367	cytokine production involved in immune response	0.0129883	0.316516	5	0	5	18
GO:0045089 positive regulation of innate immune response	5	0.316516	5.208	0.278	Biological Process	GO:0045089	positive regulation of innate immune response	0.0129883	0.316516	5	0	5	18
GO:1902531 regulation of intracellular signal transduction	15	0.316516	15.625	0.152	Biological Process	GO:1902531	regulation of intracellular signal transduction	0.0130765	0.316516	15	0	15	99
GO:1902680 positive regulation of RNA biosynthetic process	14	0.316516	14.583	0.156	Biological Process	GO:1902680	positive regulation of RNA biosynthetic process	0.0131532	0.316516	14	0	14	90
GO:1903508 positive regulation of nucleic acid-templated transcription	14	0.316516	14.583	0.156	Biological Process	GO:1903508	positive regulation of nucleic acid-templated transcription	0.0131532	0.316516	14	0	14	90
GO:0016070 RNA metabolic process	22	0.316516	22.917	0.133	Biological Process	GO:0016070	RNA metabolic process	0.0132383	0.316516	19	3	22	166
GO:0006953 acute-phase response	4	0.316516	4.167	0.333	Biological Process	GO:0006953	acute-phase response	0.0133547	0.316516	4	0	4	12
GO:0030260 entry into host cell	4	0.316516	4.167	0.333	Biological Process	GO:0030260	entry into host cell	0.0133547	0.316516	2	2	4	12
GO:0044409 entry into host	4	0.316516	4.167	0.333	Biological Process	GO:0044409	entry into host	0.0133547	0.316516	2	2	4	12
GO:0051806 entry into cell of other organism involved in symbiotic interaction	4	0.316516	4.167	0.333	Biological Process	GO:0051806	entry into cell of other organism involved in symbiotic interaction	0.0133547	0.316516	2	2	4	12
GO:0051828 entry into other organism involved in symbiotic interaction	4	0.316516	4.167	0.333	Biological Process	GO:0051828	entry into other organism involved in symbiotic interaction	0.0133547	0.316516	2	2	4	12
GO:0052126 movement in host environment	4	0.316516	4.167	0.333	Biological Process	GO:0052126	movement in host environment	0.0133547	0.316516	2	2	4	12
GO:0052192 movement in environment of other organism involved in symbiotic interaction	4	0.316516	4.167	0.333	Biological Process	GO:0052192	movement in environment of other organism involved in symbiotic interaction	0.0133547	0.316516	2	2	4	12
GO:0002699 positive regulation of immune effector process	6	0.316516	6.25	0.24	Biological Process	GO:0002699	positive regulation of immune effector process	0.0138404	0.316516	6	0	6	25
GO:0019058 viral life cycle	6	0.316516	6.25	0.24	Biological Process	GO:0019058	viral life cycle	0.0138404	0.316516	4	2	6	25
GO:0060089 molecular transducer activity	14	0.296769	16.667	0.152	Molecular Function	GO:0060089	molecular transducer activity	0.014096	0.296769	10	4	14	92
GO:0051223 regulation of protein transport	8	0.316516	8.333	0.2	Biological Process	GO:0051223	regulation of protein transport	0.0143027	0.316516	7	1	8	40
GO:0070201 regulation of establishment of protein localization	8	0.316516	8.333	0.2	Biological Process	GO:0070201	regulation of establishment of protein localization	0.0143027	0.316516	7	1	8	40
GO:0048585 negative regulation of response to stimulus	13	0.316516	13.542	0.159	Biological Process	GO:0048585	negative regulation of response to stimulus	0.014424	0.316516	13	0	13	82
GO:0051254 positive regulation of RNA metabolic process	14	0.316516	14.583	0.154	Biological Process	GO:0051254	positive regulation of RNA metabolic process	0.0144722	0.316516	14	0	14	91
GO:0001618 virus receptor activity	3	0.296769	3.571	0.429	Molecular Function	GO:0001618	virus receptor activity	0.0149217	0.296769	1	2	3	7
GO:0004519 endonuclease activity	3	0.296769	3.571	0.429	Molecular Function	GO:0004519	endonuclease activity	0.0149217	0.296769	3	0	3	7
GO:0007275 multicellular organism development	31	0.316516	32.292	0.119	Biological Process	GO:0007275	multicellular organism development	0.0153618	0.316516	28	3	31	261
GO:0050715 positive regulation of cytokine secretion	3	0.316516	3.125	0.429	Biological Process	GO:0050715	positive regulation of cytokine secretion	0.0153755	0.316516	3	0	3	7
GO:0071824 protein-DNA complex subunit organization	3	0.316516	3.125	0.429	Biological Process	GO:0071824	protein-DNA complex subunit organization	0.0153755	0.316516	3	0	3	7
GO:0072577 endothelial cell apoptotic process	3	0.316516	3.125	0.429	Biological Process	GO:0072577	endothelial cell apoptotic process	0.0153755	0.316516	3	0	3	7
GO:1904035 regulation of epithelial cell apoptotic process	3	0.316516	3.125	0.429	Biological Process	GO:1904035	regulation of epithelial cell apoptotic process	0.0153755	0.316516	3	0	3	7
GO:2000351 regulation of endothelial cell apoptotic process	3	0.316516	3.125	0.429	Biological Process	GO:2000351	regulation of endothelial cell apoptotic process	0.0153755	0.316516	3	0	3	7
GO:0015031 protein transport	12	0.316516	12.5	0.162	Biological Process	GO:0015031	protein transport	0.0156944	0.316516	11	1	12	74
GO:0002705 positive regulation of leukocyte mediated immunity	5	0.316516	5.208	0.263	Biological Process	GO:0002705	positive regulation of leukocyte mediated immunity	0.0164835	0.316516	5	0	5	19
GO:0071219 cellular response to molecule of bacterial origin	5	0.316516	5.208	0.263	Biological Process	GO:0071219	cellular response to molecule of bacterial origin	0.0164835	0.316516	5	0	5	19
GO:0071222 cellular response to lipopolysaccharide	5	0.316516	5.208	0.263	Biological Process	GO:0071222	cellular response to lipopolysaccharide	0.0164835	0.316516	5	0	5	19
GO:0010033 response to organic substance	25	0.316516	26.042	0.125	Biological Process	GO:0010033	response to organic substance	0.0169606	0.316516	25	0	25	200
GO:0045935 positive regulation of nucleobase-containing compound metabolic process	15	0.316516	15.625	0.147	Biological Process	GO:0045935	positive regulation of nucleobase-containing compound metabolic process	0.0170911	0.316516	15	0	15	102
GO:0022603 regulation of anatomical structure morphogenesis	10	0.316516	10.417	0.172	Biological Process	GO:0022603	regulation of anatomical structure morphogenesis	0.017979	0.316516	9	1	10	58
GO:0002831 regulation of response to biotic stimulus	4	0.316516	4.167	0.308	Biological Process	GO:0002831	regulation of response to biotic stimulus	0.0180753	0.316516	4	0	4	13
GO:0008584 male gonad development	4	0.316516	4.167	0.308	Biological Process	GO:0008584	male gonad development	0.0180753	0.316516	4	0	4	13
GO:0046427 positive regulation of JAK-STAT cascade	4	0.316516	4.167	0.308	Biological Process	GO:0046427	positive regulation of JAK-STAT cascade	0.0180753	0.316516	4	0	4	13
GO:0046546 development of primary male sexual characteristics	4	0.316516	4.167	0.308	Biological Process	GO:0046546	development of primary male sexual characteristics	0.0180753	0.316516	4	0	4	13
GO:1904894 positive regulation of STAT cascade	4	0.316516	4.167	0.308	Biological Process	GO:1904894	positive regulation of STAT cascade	0.0180753	0.316516	4	0	4	13
GO:0031347 regulation of defense response	9	0.316516	9.375	0.18	Biological Process	GO:0031347	regulation of defense response	0.0187734	0.316516	9	0	9	50
GO:0044767 single-organism developmental process	35	0.316516	36.458	0.114	Biological Process	GO:0044767	single-organism developmental process	0.0189055	0.316516	31	4	35	308
GO:0019865 immunoglobulin binding	2	0.296769	2.381	0.667	Molecular Function	GO:0019865	immunoglobulin binding	0.0191523	0.296769	2	0	2	3
GO:0048020 CCR chemokine receptor binding	2	0.296769	2.381	0.667	Molecular Function	GO:0048020	CCR chemokine receptor binding	0.0191523	0.296769	2	0	2	3
GO:0045184 establishment of protein localization	12	0.316516	12.5	0.158	Biological Process	GO:0045184	establishment of protein localization	0.0192395	0.316516	11	1	12	76
GO:0001660 fever generation	2	0.316516	2.083	0.667	Biological Process	GO:0001660	fever generation	0.0195428	0.316516	2	0	2	3
GO:0002347 response to tumor cell	2	0.316516	2.083	0.667	Biological Process	GO:0002347	response to tumor cell	0.0195428	0.316516	2	0	2	3
GO:0006334 nucleosome assembly	2	0.316516	2.083	0.667	Biological Process	GO:0006334	nucleosome assembly	0.0195428	0.316516	2	0	2	3
GO:0030850 prostate gland development	2	0.316516	2.083	0.667	Biological Process	GO:0030850	prostate gland development	0.0195428	0.316516	2	0	2	3
GO:0031497 chromatin assembly	2	0.316516	2.083	0.667	Biological Process	GO:0031497	chromatin assembly	0.0195428	0.316516	2	0	2	3
GO:0031649 heat generation	2	0.316516	2.083	0.667	Biological Process	GO:0031649	heat generation	0.0195428	0.316516	2	0	2	3
GO:0035994 response to muscle stretch	2	0.316516	2.083	0.667	Biological Process	GO:0035994	response to muscle stretch	0.0195428	0.316516	2	0	2	3
GO:0039528 cytoplasmic pattern recognition receptor signaling pathway in response to virus	2	0.316516	2.083	0.667	Biological Process	GO:0039528	cytoplasmic pattern recognition receptor signaling pathway in response to virus	0.0195428	0.316516	2	0	2	3
GO:0042130 negative regulation of T cell proliferation	2	0.316516	2.083	0.667	Biological Process	GO:0042130	negative regulation of T cell proliferation	0.0195428	0.316516	2	0	2	3
GO:0042308 negative regulation of protein import into nucleus	2	0.316516	2.083	0.667	Biological Process	GO:0042308	negative regulation of protein import into nucleus	0.0195428	0.316516	1	1	2	3
GO:0042976 activation of Janus kinase activity	2	0.316516	2.083	0.667	Biological Process	GO:0042976	activation of Janus kinase activity	0.0195428	0.316516	2	0	2	3
GO:0043330 response to exogenous dsRNA	2	0.316516	2.083	0.667	Biological Process	GO:0043330	response to exogenous dsRNA	0.0195428	0.316516	2	0	2	3
GO:0046823 negative regulation of nucleocytoplasmic transport	2	0.316516	2.083	0.667	Biological Process	GO:0046823	negative regulation of nucleocytoplasmic transport	0.0195428	0.316516	1	1	2	3
GO:0060736 prostate gland growth	2	0.316516	2.083	0.667	Biological Process	GO:0060736	prostate gland growth	0.0195428	0.316516	2	0	2	3
GO:0071347 cellular response to interleukin-1	2	0.316516	2.083	0.667	Biological Process	GO:0071347	cellular response to interleukin-1	0.0195428	0.316516	2	0	2	3
GO:0072604 interleukin-6 secretion	2	0.316516	2.083	0.667	Biological Process	GO:0072604	interleukin-6 secretion	0.0195428	0.316516	2	0	2	3
GO:0090317 negative regulation of intracellular protein transport	2	0.316516	2.083	0.667	Biological Process	GO:0090317	negative regulation of intracellular protein transport	0.0195428	0.316516	1	1	2	3
GO:1900181 negative regulation of protein localization to nucleus	2	0.316516	2.083	0.667	Biological Process	GO:1900181	negative regulation of protein localization to nucleus	0.0195428	0.316516	1	1	2	3
GO:1902117 positive regulation of organelle assembly	2	0.316516	2.083	0.667	Biological Process	GO:1902117	positive regulation of organelle assembly	0.0195428	0.316516	2	0	2	3
GO:1904590 negative regulation of protein import	2	0.316516	2.083	0.667	Biological Process	GO:1904590	negative regulation of protein import	0.0195428	0.316516	1	1	2	3
GO:2000018 regulation of male gonad development	2	0.316516	2.083	0.667	Biological Process	GO:2000018	regulation of male gonad development	0.0195428	0.316516	2	0	2	3
GO:2000020 positive regulation of male gonad development	2	0.316516	2.083	0.667	Biological Process	GO:2000020	positive regulation of male gonad development	0.0195428	0.316516	2	0	2	3
GO:0008270 zinc ion binding	9	0.296769	10.714	0.176	Molecular Function	GO:0008270	zinc ion binding	0.0196726	0.296769	9	0	9	51
GO:0009615 response to virus	6	0.324683	6.25	0.222	Biological Process	GO:0009615	response to virus	0.020178	0.324683	6	0	6	27
GO:0002700 regulation of production of molecular mediator of immune response	5	0.32584	5.208	0.25	Biological Process	GO:0002700	regulation of production of molecular mediator of immune response	0.0205548	0.32584	5	0	5	20
GO:0048731 system development	27	0.32584	28.125	0.121	Biological Process	GO:0048731	system development	0.0206289	0.32584	24	3	27	224
GO:0032501 multicellular organismal process	43	0.32584	44.792	0.108	Biological Process	GO:0032501	multicellular organismal process	0.0206444	0.32584	38	5	43	399
GO:0035556 intracellular signal transduction	18	0.325982	18.75	0.135	Biological Process	GO:0035556	intracellular signal transduction	0.020785	0.325982	18	0	18	133
GO:0032940 secretion by cell	12	0.328063	12.5	0.156	Biological Process	GO:0032940	secretion by cell	0.021224	0.328063	11	1	12	77
GO:0008285 negative regulation of cell proliferation	7	0.328063	7.292	0.2	Biological Process	GO:0008285	negative regulation of cell proliferation	0.0216885	0.328063	7	0	7	35
GO:0048514 blood vessel morphogenesis	7	0.328063	7.292	0.2	Biological Process	GO:0048514	blood vessel morphogenesis	0.0216885	0.328063	6	1	7	35
GO:0032502 developmental process	35	0.328063	36.458	0.113	Biological Process	GO:0032502	developmental process	0.0219887	0.328063	31	4	35	311
GO:0004518 nuclease activity	3	0.296769	3.571	0.375	Molecular Function	GO:0004518	nuclease activity	0.0224649	0.296769	3	0	3	8
GO:0010648 negative regulation of cell communication	10	0.328063	10.417	0.167	Biological Process	GO:0010648	negative regulation of cell communication	0.0225494	0.328063	10	0	10	60
GO:0023057 negative regulation of signaling	10	0.328063	10.417	0.167	Biological Process	GO:0023057	negative regulation of signaling	0.0225494	0.328063	10	0	10	60
GO:0000975 regulatory region DNA binding	6	0.296769	7.143	0.214	Molecular Function	GO:0000975	regulatory region DNA binding	0.0227443	0.296769	6	0	6	28
GO:0001067 regulatory region nucleic acid binding	6	0.296769	7.143	0.214	Molecular Function	GO:0001067	regulatory region nucleic acid binding	0.0227443	0.296769	6	0	6	28
GO:0044212 transcription regulatory region DNA binding	6	0.296769	7.143	0.214	Molecular Function	GO:0044212	transcription regulatory region DNA binding	0.0227443	0.296769	6	0	6	28
GO:0002437 inflammatory response to antigenic stimulus	3	0.328063	3.125	0.375	Biological Process	GO:0002437	inflammatory response to antigenic stimulus	0.0231284	0.328063	3	0	3	8
GO:0072676 lymphocyte migration	3	0.328063	3.125	0.375	Biological Process	GO:0072676	lymphocyte migration	0.0231284	0.328063	3	0	3	8
GO:0090501 RNA phosphodiester bond hydrolysis	3	0.328063	3.125	0.375	Biological Process	GO:0090501	RNA phosphodiester bond hydrolysis	0.0231284	0.328063	3	0	3	8
GO:1904019 epithelial cell apoptotic process	3	0.328063	3.125	0.375	Biological Process	GO:1904019	epithelial cell apoptotic process	0.0231284	0.328063	3	0	3	8
GO:0045893 positive regulation of transcription, DNA-templated	13	0.328063	13.542	0.149	Biological Process	GO:0045893	positive regulation of transcription, DNA-templated	0.0231517	0.328063	13	0	13	87
GO:0019899 enzyme binding	11	0.296769	13.095	0.157	Molecular Function	GO:0019899	enzyme binding	0.0234459	0.296769	11	0	11	70
GO:0002221 pattern recognition receptor signaling pathway	4	0.328063	4.167	0.286	Biological Process	GO:0002221	pattern recognition receptor signaling pathway	0.023716	0.328063	4	0	4	14
GO:0002718 regulation of cytokine production involved in immune response	4	0.328063	4.167	0.286	Biological Process	GO:0002718	regulation of cytokine production involved in immune response	0.023716	0.328063	4	0	4	14
GO:0002758 innate immune response-activating signal transduction	4	0.328063	4.167	0.286	Biological Process	GO:0002758	innate immune response-activating signal transduction	0.023716	0.328063	4	0	4	14
GO:0043122 regulation of I-kappaB kinase/NF-kappaB signaling	4	0.328063	4.167	0.286	Biological Process	GO:0043122	regulation of I-kappaB kinase/NF-kappaB signaling	0.023716	0.328063	4	0	4	14
GO:0046661 male sex differentiation	4	0.328063	4.167	0.286	Biological Process	GO:0046661	male sex differentiation	0.023716	0.328063	4	0	4	14
GO:0050777 negative regulation of immune response	4	0.328063	4.167	0.286	Biological Process	GO:0050777	negative regulation of immune response	0.023716	0.328063	4	0	4	14
GO:0048729 tissue morphogenesis	6	0.328063	6.25	0.214	Biological Process	GO:0048729	tissue morphogenesis	0.0239882	0.328063	6	0	6	28
GO:0002697 regulation of immune effector process	7	0.328063	7.292	0.194	Biological Process	GO:0002697	regulation of immune effector process	0.0251256	0.328063	7	0	7	36
GO:0043903 regulation of symbiosis, encompassing mutualism through parasitism	5	0.328063	5.208	0.238	Biological Process	GO:0043903	regulation of symbiosis, encompassing mutualism through parasitism	0.0252344	0.328063	5	0	5	21
GO:0032101 regulation of response to external stimulus	11	0.328063	11.458	0.157	Biological Process	GO:0032101	regulation of response to external stimulus	0.0256375	0.328063	11	0	11	70
GO:0023051 regulation of signaling	22	0.328063	22.917	0.124	Biological Process	GO:0023051	regulation of signaling	0.0272418	0.328063	22	0	22	177
GO:0005886 plasma membrane	28	0.879638	32.184	0.108	Cellular Component	GO:0005886	plasma membrane	0.0272719	0.879638	22	6	28	259
GO:0007155 cell adhesion	13	0.328063	13.542	0.146	Biological Process	GO:0007155	cell adhesion	0.0275786	0.328063	13	0	13	89
GO:0060341 regulation of cellular localization	13	0.328063	13.542	0.146	Biological Process	GO:0060341	regulation of cellular localization	0.0275786	0.328063	11	2	13	89
GO:0032774 RNA biosynthetic process	18	0.328063	18.75	0.131	Biological Process	GO:0032774	RNA biosynthetic process	0.0276026	0.328063	15	3	18	137
GO:0051252 regulation of RNA metabolic process	18	0.328063	18.75	0.131	Biological Process	GO:0051252	regulation of RNA metabolic process	0.0276026	0.328063	16	2	18	137
GO:0097659 nucleic acid-templated transcription	18	0.328063	18.75	0.131	Biological Process	GO:0097659	nucleic acid-templated transcription	0.0276026	0.328063	15	3	18	137
GO:0016477 cell migration	11	0.328063	11.458	0.155	Biological Process	GO:0016477	cell migration	0.0282587	0.328063	11	0	11	71
GO:1903532 positive regulation of secretion by cell	7	0.328063	7.292	0.189	Biological Process	GO:1903532	positive regulation of secretion by cell	0.0289208	0.328063	6	1	7	37
GO:0010646 regulation of cell communication	22	0.328063	22.917	0.124	Biological Process	GO:0010646	regulation of cell communication	0.028939	0.328063	22	0	22	178
GO:0002682 regulation of immune system process	14	0.328063	14.583	0.141	Biological Process	GO:0002682	regulation of immune system process	0.0290571	0.328063	14	0	14	99
GO:0023056 positive regulation of signaling	14	0.328063	14.583	0.141	Biological Process	GO:0023056	positive regulation of signaling	0.0290571	0.328063	14	0	14	99
GO:0044707 single-multicellular organism process	39	0.328063	40.625	0.108	Biological Process	GO:0044707	single-multicellular organism process	0.0299569	0.328063	35	4	39	362
GO:0044093 positive regulation of molecular function	13	0.328063	13.542	0.144	Biological Process	GO:0044093	positive regulation of molecular function	0.0300141	0.328063	13	0	13	90
GO:0046903 secretion	13	0.328063	13.542	0.144	Biological Process	GO:0046903	secretion	0.0300141	0.328063	11	2	13	90
GO:0007249 I-kappaB kinase/NF-kappaB signaling	4	0.328063	4.167	0.267	Biological Process	GO:0007249	I-kappaB kinase/NF-kappaB signaling	0.0303142	0.328063	4	0	4	15
GO:0046425 regulation of JAK-STAT cascade	4	0.328063	4.167	0.267	Biological Process	GO:0046425	regulation of JAK-STAT cascade	0.0303142	0.328063	4	0	4	15
GO:0050714 positive regulation of protein secretion	4	0.328063	4.167	0.267	Biological Process	GO:0050714	positive regulation of protein secretion	0.0303142	0.328063	4	0	4	15
GO:0071214 cellular response to abiotic stimulus	4	0.328063	4.167	0.267	Biological Process	GO:0071214	cellular response to abiotic stimulus	0.0303142	0.328063	4	0	4	15
GO:1904892 regulation of STAT cascade	4	0.328063	4.167	0.267	Biological Process	GO:1904892	regulation of STAT cascade	0.0303142	0.328063	4	0	4	15
GO:0010557 positive regulation of macromolecule biosynthetic process	14	0.328063	14.583	0.14	Biological Process	GO:0010557	positive regulation of macromolecule biosynthetic process	0.0314558	0.328063	14	0	14	100
GO:0010647 positive regulation of cell communication	14	0.328063	14.583	0.14	Biological Process	GO:0010647	positive regulation of cell communication	0.0314558	0.328063	14	0	14	100
GO:0031589 cell-substrate adhesion	3	0.328063	3.125	0.333	Biological Process	GO:0031589	cell-substrate adhesion	0.0326246	0.328063	3	0	3	9
GO:0032370 positive regulation of lipid transport	3	0.328063	3.125	0.333	Biological Process	GO:0032370	positive regulation of lipid transport	0.0326246	0.328063	3	0	3	9
GO:0032637 interleukin-8 production	3	0.328063	3.125	0.333	Biological Process	GO:0032637	interleukin-8 production	0.0326246	0.328063	3	0	3	9
GO:2000027 regulation of organ morphogenesis	3	0.328063	3.125	0.333	Biological Process	GO:2000027	regulation of organ morphogenesis	0.0326246	0.328063	3	0	3	9
GO:0042742 defense response to bacterium	6	0.328063	6.25	0.2	Biological Process	GO:0042742	defense response to bacterium	0.0329971	0.328063	6	0	6	30
GO:0050708 regulation of protein secretion	6	0.328063	6.25	0.2	Biological Process	GO:0050708	regulation of protein secretion	0.0329971	0.328063	6	0	6	30
GO:0001568 blood vessel development	7	0.328063	7.292	0.184	Biological Process	GO:0001568	blood vessel development	0.0330887	0.328063	6	1	7	38
GO:0001944 vasculature development	7	0.328063	7.292	0.184	Biological Process	GO:0001944	vasculature development	0.0330887	0.328063	6	1	7	38
GO:0019219 regulation of nucleobase-containing compound metabolic process	19	0.328063	19.792	0.127	Biological Process	GO:0019219	regulation of nucleobase-containing compound metabolic process	0.033695	0.328063	17	2	19	150
GO:0050776 regulation of immune response	10	0.328063	10.417	0.156	Biological Process	GO:0050776	regulation of immune response	0.0341474	0.328063	10	0	10	64
GO:0005576 extracellular region	26	0.879638	29.885	0.108	Cellular Component	GO:0005576	extracellular region	0.0349422	0.879638	24	2	26	241
GO:0051173 positive regulation of nitrogen compound metabolic process	15	0.328063	15.625	0.135	Biological Process	GO:0051173	positive regulation of nitrogen compound metabolic process	0.0349752	0.328063	15	0	15	111
GO:0071396 cellular response to lipid	8	0.328063	8.333	0.17	Biological Process	GO:0071396	cellular response to lipid	0.035874	0.328063	8	0	8	47
GO:0048584 positive regulation of response to stimulus	18	0.328063	18.75	0.128	Biological Process	GO:0048584	positive regulation of response to stimulus	0.0360098	0.328063	18	0	18	141
GO:0005096 GTPase activator activity	2	0.296769	2.381	0.5	Molecular Function	GO:0005096	GTPase activator activity	0.0362547	0.296769	2	0	2	4
GO:0030695 GTPase regulator activity	2	0.296769	2.381	0.5	Molecular Function	GO:0030695	GTPase regulator activity	0.0362547	0.296769	2	0	2	4
GO:0002764 immune response-regulating signaling pathway	5	0.328063	5.208	0.217	Biological Process	GO:0002764	immune response-regulating signaling pathway	0.0365224	0.328063	5	0	5	23
GO:0032147 activation of protein kinase activity	5	0.328063	5.208	0.217	Biological Process	GO:0032147	activation of protein kinase activity	0.0365224	0.328063	5	0	5	23
GO:0008134 transcription factor binding	4	0.296769	4.762	0.25	Molecular Function	GO:0008134	transcription factor binding	0.036567	0.296769	4	0	4	16
GO:0001659 temperature homeostasis	2	0.328063	2.083	0.5	Biological Process	GO:0001659	temperature homeostasis	0.0369678	0.328063	2	0	2	4
GO:0002230 positive regulation of defense response to virus by host	2	0.328063	2.083	0.5	Biological Process	GO:0002230	positive regulation of defense response to virus by host	0.0369678	0.328063	2	0	2	4
GO:0003401 axis elongation	2	0.328063	2.083	0.5	Biological Process	GO:0003401	axis elongation	0.0369678	0.328063	2	0	2	4
GO:0006333 chromatin assembly or disassembly	2	0.328063	2.083	0.5	Biological Process	GO:0006333	chromatin assembly or disassembly	0.0369678	0.328063	2	0	2	4
GO:0007431 salivary gland development	2	0.328063	2.083	0.5	Biological Process	GO:0007431	salivary gland development	0.0369678	0.328063	2	0	2	4
GO:0007435 salivary gland morphogenesis	2	0.328063	2.083	0.5	Biological Process	GO:0007435	salivary gland morphogenesis	0.0369678	0.328063	2	0	2	4
GO:0019233 sensory perception of pain	2	0.328063	2.083	0.5	Biological Process	GO:0019233	sensory perception of pain	0.0369678	0.328063	1	1	2	4
GO:0030238 male sex determination	2	0.328063	2.083	0.5	Biological Process	GO:0030238	male sex determination	0.0369678	0.328063	2	0	2	4
GO:0032770 positive regulation of monooxygenase activity	2	0.328063	2.083	0.5	Biological Process	GO:0032770	positive regulation of monooxygenase activity	0.0369678	0.328063	2	0	2	4
GO:0035272 exocrine system development	2	0.328063	2.083	0.5	Biological Process	GO:0035272	exocrine system development	0.0369678	0.328063	2	0	2	4
GO:0036017 response to erythropoietin	2	0.328063	2.083	0.5	Biological Process	GO:0036017	response to erythropoietin	0.0369678	0.328063	2	0	2	4
GO:0036018 cellular response to erythropoietin	2	0.328063	2.083	0.5	Biological Process	GO:0036018	cellular response to erythropoietin	0.0369678	0.328063	2	0	2	4
GO:0044766 multi-organism transport	2	0.328063	2.083	0.5	Biological Process	GO:0044766	multi-organism transport	0.0369678	0.328063	2	0	2	4
GO:0046794 transport of virus	2	0.328063	2.083	0.5	Biological Process	GO:0046794	transport of virus	0.0369678	0.328063	2	0	2	4
GO:0050691 regulation of defense response to virus by host	2	0.328063	2.083	0.5	Biological Process	GO:0050691	regulation of defense response to virus by host	0.0369678	0.328063	2	0	2	4
GO:0060602 branch elongation of an epithelium	2	0.328063	2.083	0.5	Biological Process	GO:0060602	branch elongation of an epithelium	0.0369678	0.328063	2	0	2	4
GO:0060759 regulation of response to cytokine stimulus	2	0.328063	2.083	0.5	Biological Process	GO:0060759	regulation of response to cytokine stimulus	0.0369678	0.328063	2	0	2	4
GO:0071359 cellular response to dsRNA	2	0.328063	2.083	0.5	Biological Process	GO:0071359	cellular response to dsRNA	0.0369678	0.328063	2	0	2	4
GO:0098586 cellular response to virus	2	0.328063	2.083	0.5	Biological Process	GO:0098586	cellular response to virus	0.0369678	0.328063	2	0	2	4
GO:1902579 multi-organism localization	2	0.328063	2.083	0.5	Biological Process	GO:1902579	multi-organism localization	0.0369678	0.328063	2	0	2	4
GO:2000195 negative regulation of female gonad development	2	0.328063	2.083	0.5	Biological Process	GO:2000195	negative regulation of female gonad development	0.0369678	0.328063	1	1	2	4
GO:2000113 negative regulation of cellular macromolecule biosynthetic process	9	0.328063	9.375	0.161	Biological Process	GO:2000113	negative regulation of cellular macromolecule biosynthetic process	0.0372348	0.328063	7	2	9	56
GO:0031328 positive regulation of cellular biosynthetic process	15	0.328063	15.625	0.134	Biological Process	GO:0031328	positive regulation of cellular biosynthetic process	0.0375936	0.328063	15	0	15	112
GO:0051046 regulation of secretion	10	0.328063	10.417	0.154	Biological Process	GO:0051046	regulation of secretion	0.0376054	0.328063	8	2	10	65
GO:0051050 positive regulation of transport	10	0.328063	10.417	0.154	Biological Process	GO:0051050	positive regulation of transport	0.0376054	0.328063	8	2	10	65
GO:0002218 activation of innate immune response	4	0.328063	4.167	0.25	Biological Process	GO:0002218	activation of innate immune response	0.0378939	0.328063	4	0	4	16
GO:0006913 nucleocytoplasmic transport	4	0.328063	4.167	0.25	Biological Process	GO:0006913	nucleocytoplasmic transport	0.0378939	0.328063	3	1	4	16
GO:0051169 nuclear transport	4	0.328063	4.167	0.25	Biological Process	GO:0051169	nuclear transport	0.0378939	0.328063	3	1	4	16
GO:0051701 interaction with host	4	0.328063	4.167	0.25	Biological Process	GO:0051701	interaction with host	0.0378939	0.328063	2	2	4	16
GO:0071944 cell periphery	28	0.879638	32.184	0.105	Cellular Component	GO:0071944	cell periphery	0.0381299	0.879638	22	6	28	266
GO:0009966 regulation of signal transduction	19	0.328063	19.792	0.125	Biological Process	GO:0009966	regulation of signal transduction	0.0381653	0.328063	19	0	19	152
GO:2000112 regulation of cellular macromolecule biosynthetic process	19	0.328063	19.792	0.125	Biological Process	GO:2000112	regulation of cellular macromolecule biosynthetic process	0.0381653	0.328063	17	2	19	152
GO:0050727 regulation of inflammatory response	6	0.328063	6.25	0.194	Biological Process	GO:0050727	regulation of inflammatory response	0.0382307	0.328063	6	0	6	31
GO:0022610 biological adhesion	13	0.328063	13.542	0.14	Biological Process	GO:0022610	biological adhesion	0.0382693	0.328063	13	0	13	93
GO:0008104 protein localization	14	0.328063	14.583	0.136	Biological Process	GO:0008104	protein localization	0.0395291	0.328063	13	1	14	103
GO:0006357 regulation of transcription from RNA polymerase II promoter	12	0.328063	12.5	0.143	Biological Process	GO:0006357	regulation of transcription from RNA polymerase II promoter	0.0396437	0.328063	11	1	12	84
GO:0048856 anatomical structure development	30	0.328063	31.25	0.112	Biological Process	GO:0048856	anatomical structure development	0.040445	0.328063	26	4	30	269
GO:0048519 negative regulation of biological process	31	0.328063	32.292	0.111	Biological Process	GO:0048519	negative regulation of biological process	0.0406193	0.328063	28	3	31	280
GO:0051049 regulation of transport	16	0.328063	16.667	0.13	Biological Process	GO:0051049	regulation of transport	0.0408122	0.328063	13	3	16	123
GO:1903506 regulation of nucleic acid-templated transcription	17	0.328063	17.708	0.128	Biological Process	GO:1903506	regulation of nucleic acid-templated transcription	0.040968	0.328063	15	2	17	133
GO:2001141 regulation of RNA biosynthetic process	17	0.328063	17.708	0.128	Biological Process	GO:2001141	regulation of RNA biosynthetic process	0.040968	0.328063	15	2	17	133
GO:0014070 response to organic cyclic compound	9	0.328063	9.375	0.158	Biological Process	GO:0014070	response to organic cyclic compound	0.0412218	0.328063	9	0	9	57
GO:0009611 response to wounding	10	0.328063	10.417	0.152	Biological Process	GO:0009611	response to wounding	0.0413014	0.328063	10	0	10	66
GO:0006366 transcription from RNA polymerase II promoter	12	0.328063	12.5	0.141	Biological Process	GO:0006366	transcription from RNA polymerase II promoter	0.042991	0.328063	11	1	12	85
GO:0002009 morphogenesis of an epithelium	5	0.328063	5.208	0.208	Biological Process	GO:0002009	morphogenesis of an epithelium	0.0431693	0.328063	5	0	5	24
GO:0050731 positive regulation of peptidyl-tyrosine phosphorylation	5	0.328063	5.208	0.208	Biological Process	GO:0050731	positive regulation of peptidyl-tyrosine phosphorylation	0.0431693	0.328063	5	0	5	24
GO:0051091 positive regulation of sequence-specific DNA binding transcription factor activity	5	0.328063	5.208	0.208	Biological Process	GO:0051091	positive regulation of sequence-specific DNA binding transcription factor activity	0.0431693	0.328063	5	0	5	24
GO:0050707 regulation of cytokine secretion	3	0.328063	3.125	0.3	Biological Process	GO:0050707	regulation of cytokine secretion	0.0438397	0.328063	3	0	3	10
GO:0051897 positive regulation of protein kinase B signaling	3	0.328063	3.125	0.3	Biological Process	GO:0051897	positive regulation of protein kinase B signaling	0.0438397	0.328063	3	0	3	10
GO:0002460 adaptive immune response based on somatic recombination of immune receptors built from immunoglobulin superfamily domains	6	0.328063	6.25	0.188	Biological Process	GO:0002460	adaptive immune response based on somatic recombination of immune receptors built from immunoglobulin superfamily domains	0.0439694	0.328063	6	0	6	32
GO:0006869 lipid transport	6	0.328063	6.25	0.188	Biological Process	GO:0006869	lipid transport	0.0439694	0.328063	6	0	6	32
GO:0051171 regulation of nitrogen compound metabolic process	21	0.328063	21.875	0.12	Biological Process	GO:0051171	regulation of nitrogen compound metabolic process	0.044157	0.328063	19	2	21	175
GO:0072358 cardiovascular system development	9	0.328063	9.375	0.155	Biological Process	GO:0072358	cardiovascular system development	0.0454908	0.328063	8	1	9	58
GO:0072359 circulatory system development	9	0.328063	9.375	0.155	Biological Process	GO:0072359	circulatory system development	0.0454908	0.328063	8	1	9	58
GO:0090304 nucleic acid metabolic process	22	0.328063	22.917	0.118	Biological Process	GO:0090304	nucleic acid metabolic process	0.0456103	0.328063	19	3	22	186
GO:0009891 positive regulation of biosynthetic process	15	0.328063	15.625	0.13	Biological Process	GO:0009891	positive regulation of biosynthetic process	0.0463076	0.328063	15	0	15	115
GO:0045765 regulation of angiogenesis	4	0.328063	4.167	0.235	Biological Process	GO:0045765	regulation of angiogenesis	0.0464667	0.328063	4	0	4	17
GO:0006351 transcription, DNA-templated	17	0.328063	17.708	0.126	Biological Process	GO:0006351	transcription, DNA-templated	0.0465062	0.328063	14	3	17	135
GO:0038023 signaling receptor activity	11	0.296769	13.095	0.141	Molecular Function	GO:0038023	signaling receptor activity	0.0483239	0.296769	9	2	11	78
GO:0048545 response to steroid hormone	6	0.328063	6.25	0.182	Biological Process	GO:0048545	response to steroid hormone	0.0502238	0.328063	6	0	6	33
GO:0002703 regulation of leukocyte mediated immunity	5	0.328063	5.208	0.2	Biological Process	GO:0002703	regulation of leukocyte mediated immunity	0.0505016	0.328063	5	0	5	25
GO:0048732 gland development	5	0.328063	5.208	0.2	Biological Process	GO:0048732	gland development	0.0505016	0.328063	5	0	5	25
GO:0071702 organic substance transport	18	0.328063	18.75	0.122	Biological Process	GO:0071702	organic substance transport	0.0520178	0.328063	16	2	18	147
GO:0048870 cell motility	11	0.328063	11.458	0.141	Biological Process	GO:0048870	cell motility	0.0522656	0.328063	11	0	11	78
GO:0051674 localization of cell	11	0.328063	11.458	0.141	Biological Process	GO:0051674	localization of cell	0.0522656	0.328063	11	0	11	78
GO:0033036 macromolecule localization	17	0.328063	17.708	0.124	Biological Process	GO:0033036	macromolecule localization	0.0525683	0.328063	16	1	17	137
GO:0009967 positive regulation of signal transduction	12	0.328063	12.5	0.136	Biological Process	GO:0009967	positive regulation of signal transduction	0.0542182	0.328063	12	0	12	88
GO:0045934 negative regulation of nucleobase-containing compound metabolic process	8	0.328063	8.333	0.157	Biological Process	GO:0045934	negative regulation of nucleobase-containing compound metabolic process	0.0550158	0.328063	6	2	8	51
GO:0002526 acute inflammatory response	4	0.328063	4.167	0.222	Biological Process	GO:0002526	acute inflammatory response	0.0560319	0.328063	4	0	4	18
GO:0034504 protein localization to nucleus	4	0.328063	4.167	0.222	Biological Process	GO:0034504	protein localization to nucleus	0.0560319	0.328063	3	1	4	18
GO:0060562 epithelial tube morphogenesis	4	0.328063	4.167	0.222	Biological Process	GO:0060562	epithelial tube morphogenesis	0.0560319	0.328063	4	0	4	18
GO:1901342 regulation of vasculature development	4	0.328063	4.167	0.222	Biological Process	GO:1901342	regulation of vasculature development	0.0560319	0.328063	4	0	4	18
GO:0008283 cell proliferation	14	0.328063	14.583	0.13	Biological Process	GO:0008283	cell proliferation	0.0561529	0.328063	14	0	14	108
GO:0002698 negative regulation of immune effector process	3	0.328063	3.125	0.273	Biological Process	GO:0002698	negative regulation of immune effector process	0.0567159	0.328063	3	0	3	11
GO:0006606 protein import into nucleus	3	0.328063	3.125	0.273	Biological Process	GO:0006606	protein import into nucleus	0.0567159	0.328063	2	1	3	11
GO:0007162 negative regulation of cell adhesion	3	0.328063	3.125	0.273	Biological Process	GO:0007162	negative regulation of cell adhesion	0.0567159	0.328063	3	0	3	11
GO:0031663 lipopolysaccharide-mediated signaling pathway	3	0.328063	3.125	0.273	Biological Process	GO:0031663	lipopolysaccharide-mediated signaling pathway	0.0567159	0.328063	3	0	3	11
GO:0043547 positive regulation of GTPase activity	3	0.328063	3.125	0.273	Biological Process	GO:0043547	positive regulation of GTPase activity	0.0567159	0.328063	3	0	3	11
GO:0044744 protein targeting to nucleus	3	0.328063	3.125	0.273	Biological Process	GO:0044744	protein targeting to nucleus	0.0567159	0.328063	2	1	3	11
GO:0046718 viral entry into host cell	3	0.328063	3.125	0.273	Biological Process	GO:0046718	viral entry into host cell	0.0567159	0.328063	1	2	3	11
GO:0050830 defense response to Gram-positive bacterium	3	0.328063	3.125	0.273	Biological Process	GO:0050830	defense response to Gram-positive bacterium	0.0567159	0.328063	3	0	3	11
GO:0051170 nuclear import	3	0.328063	3.125	0.273	Biological Process	GO:0051170	nuclear import	0.0567159	0.328063	2	1	3	11
GO:1902593 single-organism nuclear import	3	0.328063	3.125	0.273	Biological Process	GO:1902593	single-organism nuclear import	0.0567159	0.328063	2	1	3	11
GO:2000379 positive regulation of reactive oxygen species metabolic process	3	0.328063	3.125	0.273	Biological Process	GO:2000379	positive regulation of reactive oxygen species metabolic process	0.0567159	0.328063	3	0	3	11
GO:0001085 RNA polymerase II transcription factor binding	2	0.296769	2.381	0.4	Molecular Function	GO:0001085	RNA polymerase II transcription factor binding	0.057212	0.296769	2	0	2	5
GO:0001912 positive regulation of leukocyte mediated cytotoxicity	2	0.328063	2.083	0.4	Biological Process	GO:0001912	positive regulation of leukocyte mediated cytotoxicity	0.0582972	0.328063	2	0	2	5
GO:0001942 hair follicle development	2	0.328063	2.083	0.4	Biological Process	GO:0001942	hair follicle development	0.0582972	0.328063	2	0	2	5
GO:0002888 positive regulation of myeloid leukocyte mediated immunity	2	0.328063	2.083	0.4	Biological Process	GO:0002888	positive regulation of myeloid leukocyte mediated immunity	0.0582972	0.328063	2	0	2	5
GO:0010517 regulation of phospholipase activity	2	0.328063	2.083	0.4	Biological Process	GO:0010517	regulation of phospholipase activity	0.0582972	0.328063	2	0	2	5
GO:0022404 molting cycle process	2	0.328063	2.083	0.4	Biological Process	GO:0022404	molting cycle process	0.0582972	0.328063	2	0	2	5
GO:0022405 hair cycle process	2	0.328063	2.083	0.4	Biological Process	GO:0022405	hair cycle process	0.0582972	0.328063	2	0	2	5
GO:0034728 nucleosome organization	2	0.328063	2.083	0.4	Biological Process	GO:0034728	nucleosome organization	0.0582972	0.328063	2	0	2	5
GO:0035937 estrogen secretion	2	0.328063	2.083	0.4	Biological Process	GO:0035937	estrogen secretion	0.0582972	0.328063	2	0	2	5
GO:0035938 estradiol secretion	2	0.328063	2.083	0.4	Biological Process	GO:0035938	estradiol secretion	0.0582972	0.328063	2	0	2	5
GO:0038034 signal transduction in absence of ligand	2	0.328063	2.083	0.4	Biological Process	GO:0038034	signal transduction in absence of ligand	0.0582972	0.328063	2	0	2	5
GO:0043124 negative regulation of I-kappaB kinase/NF-kappaB signaling	2	0.328063	2.083	0.4	Biological Process	GO:0043124	negative regulation of I-kappaB kinase/NF-kappaB signaling	0.0582972	0.328063	2	0	2	5
GO:0044110 growth involved in symbiotic interaction	2	0.328063	2.083	0.4	Biological Process	GO:0044110	growth involved in symbiotic interaction	0.0582972	0.328063	2	0	2	5
GO:0044116 growth of symbiont involved in interaction with host	2	0.328063	2.083	0.4	Biological Process	GO:0044116	growth of symbiont involved in interaction with host	0.0582972	0.328063	2	0	2	5
GO:0044117 growth of symbiont in host	2	0.328063	2.083	0.4	Biological Process	GO:0044117	growth of symbiont in host	0.0582972	0.328063	2	0	2	5
GO:0044126 regulation of growth of symbiont in host	2	0.328063	2.083	0.4	Biological Process	GO:0044126	regulation of growth of symbiont in host	0.0582972	0.328063	2	0	2	5
GO:0044130 negative regulation of growth of symbiont in host	2	0.328063	2.083	0.4	Biological Process	GO:0044130	negative regulation of growth of symbiont in host	0.0582972	0.328063	2	0	2	5
GO:0044144 modulation of growth of symbiont involved in interaction with host	2	0.328063	2.083	0.4	Biological Process	GO:0044144	modulation of growth of symbiont involved in interaction with host	0.0582972	0.328063	2	0	2	5
GO:0044146 negative regulation of growth of symbiont involved in interaction with host	2	0.328063	2.083	0.4	Biological Process	GO:0044146	negative regulation of growth of symbiont involved in interaction with host	0.0582972	0.328063	2	0	2	5
GO:0045429 positive regulation of nitric oxide biosynthetic process	2	0.328063	2.083	0.4	Biological Process	GO:0045429	positive regulation of nitric oxide biosynthetic process	0.0582972	0.328063	2	0	2	5
GO:0045662 negative regulation of myoblast differentiation	2	0.328063	2.083	0.4	Biological Process	GO:0045662	negative regulation of myoblast differentiation	0.0582972	0.328063	2	0	2	5
GO:0048305 immunoglobulin secretion	2	0.328063	2.083	0.4	Biological Process	GO:0048305	immunoglobulin secretion	0.0582972	0.328063	2	0	2	5
GO:0048566 embryonic digestive tract development	2	0.328063	2.083	0.4	Biological Process	GO:0048566	embryonic digestive tract development	0.0582972	0.328063	2	0	2	5
GO:0051023 regulation of immunoglobulin secretion	2	0.328063	2.083	0.4	Biological Process	GO:0051023	regulation of immunoglobulin secretion	0.0582972	0.328063	2	0	2	5
GO:0051353 positive regulation of oxidoreductase activity	2	0.328063	2.083	0.4	Biological Process	GO:0051353	positive regulation of oxidoreductase activity	0.0582972	0.328063	2	0	2	5
GO:0070098 chemokine-mediated signaling pathway	2	0.328063	2.083	0.4	Biological Process	GO:0070098	chemokine-mediated signaling pathway	0.0582972	0.328063	2	0	2	5
GO:0072091 regulation of stem cell proliferation	2	0.328063	2.083	0.4	Biological Process	GO:0072091	regulation of stem cell proliferation	0.0582972	0.328063	2	0	2	5
GO:0097192 extrinsic apoptotic signaling pathway in absence of ligand	2	0.328063	2.083	0.4	Biological Process	GO:0097192	extrinsic apoptotic signaling pathway in absence of ligand	0.0582972	0.328063	2	0	2	5
GO:0098773 skin epidermis development	2	0.328063	2.083	0.4	Biological Process	GO:0098773	skin epidermis development	0.0582972	0.328063	2	0	2	5
GO:1902806 regulation of cell cycle G1/S phase transition	2	0.328063	2.083	0.4	Biological Process	GO:1902806	regulation of cell cycle G1/S phase transition	0.0582972	0.328063	2	0	2	5
GO:1903828 negative regulation of cellular protein localization	2	0.328063	2.083	0.4	Biological Process	GO:1903828	negative regulation of cellular protein localization	0.0582972	0.328063	1	1	2	5
GO:1904407 positive regulation of nitric oxide metabolic process	2	0.328063	2.083	0.4	Biological Process	GO:1904407	positive regulation of nitric oxide metabolic process	0.0582972	0.328063	2	0	2	5
GO:2000833 positive regulation of steroid hormone secretion	2	0.328063	2.083	0.4	Biological Process	GO:2000833	positive regulation of steroid hormone secretion	0.0582972	0.328063	2	0	2	5
GO:2000861 regulation of estrogen secretion	2	0.328063	2.083	0.4	Biological Process	GO:2000861	regulation of estrogen secretion	0.0582972	0.328063	2	0	2	5
GO:2000863 positive regulation of estrogen secretion	2	0.328063	2.083	0.4	Biological Process	GO:2000863	positive regulation of estrogen secretion	0.0582972	0.328063	2	0	2	5
GO:2000864 regulation of estradiol secretion	2	0.328063	2.083	0.4	Biological Process	GO:2000864	regulation of estradiol secretion	0.0582972	0.328063	2	0	2	5
GO:2000866 positive regulation of estradiol secretion	2	0.328063	2.083	0.4	Biological Process	GO:2000866	positive regulation of estradiol secretion	0.0582972	0.328063	2	0	2	5
GO:0007186 G-protein coupled receptor signaling pathway	12	0.328063	12.5	0.135	Biological Process	GO:0007186	G-protein coupled receptor signaling pathway	0.0583698	0.328063	10	2	12	89
GO:0000122 negative regulation of transcription from RNA polymerase II promoter	5	0.328063	5.208	0.192	Biological Process	GO:0000122	negative regulation of transcription from RNA polymerase II promoter	0.058525	0.328063	4	1	5	26
GO:1903530 regulation of secretion by cell	9	0.328063	9.375	0.148	Biological Process	GO:1903530	regulation of secretion by cell	0.0600545	0.328063	8	1	9	61
GO:0050778 positive regulation of immune response	8	0.328063	8.333	0.154	Biological Process	GO:0050778	positive regulation of immune response	0.0606644	0.328063	8	0	8	52
GO:0048869 cellular developmental process	24	0.328063	25	0.113	Biological Process	GO:0048869	cellular developmental process	0.0612216	0.328063	21	3	24	213
GO:0046914 transition metal ion binding	12	0.296769	14.286	0.132	Molecular Function	GO:0046914	transition metal ion binding	0.0621527	0.296769	12	0	12	91
GO:0010556 regulation of macromolecule biosynthetic process	19	0.328063	19.792	0.118	Biological Process	GO:0010556	regulation of macromolecule biosynthetic process	0.0638794	0.328063	17	2	19	161
GO:0010628 positive regulation of gene expression	14	0.328063	14.583	0.127	Biological Process	GO:0010628	positive regulation of gene expression	0.0639948	0.328063	14	0	14	110
GO:0097190 apoptotic signaling pathway	6	0.328063	6.25	0.171	Biological Process	GO:0097190	apoptotic signaling pathway	0.0643078	0.328063	5	1	6	35
GO:0009628 response to abiotic stimulus	9	0.328063	9.375	0.145	Biological Process	GO:0009628	response to abiotic stimulus	0.0655119	0.328063	9	0	9	62
GO:0030154 cell differentiation	23	0.328063	23.958	0.113	Biological Process	GO:0030154	cell differentiation	0.066381	0.328063	21	2	23	204
GO:0009887 organ morphogenesis	7	0.328063	7.292	0.159	Biological Process	GO:0009887	organ morphogenesis	0.0665401	0.328063	6	1	7	44
GO:0002706 regulation of lymphocyte mediated immunity	4	0.328063	4.167	0.211	Biological Process	GO:0002706	regulation of lymphocyte mediated immunity	0.0665782	0.328063	4	0	4	19
GO:0002757 immune response-activating signal transduction	4	0.328063	4.167	0.211	Biological Process	GO:0002757	immune response-activating signal transduction	0.0665782	0.328063	4	0	4	19
GO:0002822 regulation of adaptive immune response based on somatic recombination of immune receptors built from immunoglobulin superfamily domains	4	0.328063	4.167	0.211	Biological Process	GO:0002822	regulation of adaptive immune response based on somatic recombination of immune receptors built from immunoglobulin superfamily domains	0.0665782	0.328063	4	0	4	19
GO:0007259 JAK-STAT cascade	4	0.328063	4.167	0.211	Biological Process	GO:0007259	JAK-STAT cascade	0.0665782	0.328063	4	0	4	19
GO:0019932 second-messenger-mediated signaling	4	0.328063	4.167	0.211	Biological Process	GO:0019932	second-messenger-mediated signaling	0.0665782	0.328063	4	0	4	19
GO:0097696 STAT cascade	4	0.328063	4.167	0.211	Biological Process	GO:0097696	STAT cascade	0.0665782	0.328063	4	0	4	19
GO:0032880 regulation of protein localization	8	0.328063	8.333	0.151	Biological Process	GO:0032880	regulation of protein localization	0.0666691	0.328063	7	1	8	53
GO:0008406 gonad development	5	0.328063	5.208	0.185	Biological Process	GO:0008406	gonad development	0.0672402	0.328063	4	1	5	27
GO:0043065 positive regulation of apoptotic process	5	0.328063	5.208	0.185	Biological Process	GO:0043065	positive regulation of apoptotic process	0.0672402	0.328063	5	0	5	27
GO:0043068 positive regulation of programmed cell death	5	0.328063	5.208	0.185	Biological Process	GO:0043068	positive regulation of programmed cell death	0.0672402	0.328063	5	0	5	27
GO:0045137 development of primary sexual characteristics	5	0.328063	5.208	0.185	Biological Process	GO:0045137	development of primary sexual characteristics	0.0672402	0.328063	4	1	5	27
GO:0051090 regulation of sequence-specific DNA binding transcription factor activity	5	0.328063	5.208	0.185	Biological Process	GO:0051090	regulation of sequence-specific DNA binding transcription factor activity	0.0672402	0.328063	5	0	5	27
GO:0006355 regulation of transcription, DNA-templated	16	0.328063	16.667	0.122	Biological Process	GO:0006355	regulation of transcription, DNA-templated	0.0672653	0.328063	14	2	16	131
GO:0048523 negative regulation of cellular process	27	0.328063	28.125	0.109	Biological Process	GO:0048523	negative regulation of cellular process	0.068663	0.328063	25	2	27	248
GO:0044699 single-organism process	84	0.328063	87.5	0.09	Biological Process	GO:0044699	single-organism process	0.0697932	0.328063	70	14	84	938
GO:0010604 positive regulation of macromolecule metabolic process	19	0.328063	19.792	0.117	Biological Process	GO:0010604	positive regulation of macromolecule metabolic process	0.0709474	0.328063	19	0	19	163
GO:0002285 lymphocyte activation involved in immune response	3	0.328063	3.125	0.25	Biological Process	GO:0002285	lymphocyte activation involved in immune response	0.0711697	0.328063	3	0	3	12
GO:0017038 protein import	3	0.328063	3.125	0.25	Biological Process	GO:0017038	protein import	0.0711697	0.328063	2	1	3	12
GO:0032368 regulation of lipid transport	3	0.328063	3.125	0.25	Biological Process	GO:0032368	regulation of lipid transport	0.0711697	0.328063	3	0	3	12
GO:0043087 regulation of GTPase activity	3	0.328063	3.125	0.25	Biological Process	GO:0043087	regulation of GTPase activity	0.0711697	0.328063	3	0	3	12
GO:0048754 branching morphogenesis of an epithelial tube	3	0.328063	3.125	0.25	Biological Process	GO:0048754	branching morphogenesis of an epithelial tube	0.0711697	0.328063	3	0	3	12
GO:0051224 negative regulation of protein transport	3	0.328063	3.125	0.25	Biological Process	GO:0051224	negative regulation of protein transport	0.0711697	0.328063	2	1	3	12
GO:1904950 negative regulation of establishment of protein localization	3	0.328063	3.125	0.25	Biological Process	GO:1904950	negative regulation of establishment of protein localization	0.0711697	0.328063	2	1	3	12
GO:2000243 positive regulation of reproductive process	3	0.328063	3.125	0.25	Biological Process	GO:2000243	positive regulation of reproductive process	0.0711697	0.328063	2	1	3	12
GO:0051172 negative regulation of nitrogen compound metabolic process	9	0.328063	9.375	0.143	Biological Process	GO:0051172	negative regulation of nitrogen compound metabolic process	0.0712771	0.328063	7	2	9	63
GO:0035295 tube development	6	0.328063	6.25	0.167	Biological Process	GO:0035295	tube development	0.0721443	0.328063	6	0	6	36
GO:0045860 positive regulation of protein kinase activity	6	0.328063	6.25	0.167	Biological Process	GO:0045860	positive regulation of protein kinase activity	0.0721443	0.328063	6	0	6	36
GO:0051240 positive regulation of multicellular organismal process	14	0.328063	14.583	0.125	Biological Process	GO:0051240	positive regulation of multicellular organismal process	0.0725531	0.328063	13	1	14	112
GO:0001816 cytokine production	10	0.328063	10.417	0.137	Biological Process	GO:0001816	cytokine production	0.0743081	0.328063	10	0	10	73
GO:0034654 nucleobase-containing compound biosynthetic process	19	0.328063	19.792	0.116	Biological Process	GO:0034654	nucleobase-containing compound biosynthetic process	0.0746777	0.328063	16	3	19	164
GO:0001934 positive regulation of protein phosphorylation	9	0.328063	9.375	0.141	Biological Process	GO:0001934	positive regulation of protein phosphorylation	0.0773529	0.328063	9	0	9	64
GO:0010558 negative regulation of macromolecule biosynthetic process	9	0.328063	9.375	0.141	Biological Process	GO:0010558	negative regulation of macromolecule biosynthetic process	0.0773529	0.328063	7	2	9	64
GO:2000026 regulation of multicellular organismal development	13	0.328063	13.542	0.126	Biological Process	GO:2000026	regulation of multicellular organismal development	0.0773786	0.328063	12	1	13	103
GO:0005758 mitochondrial intermembrane space	1	0.879638	1.149	1	Cellular Component	GO:0005758	mitochondrial intermembrane space	0.0774711	0.879638	1	0	1	1
GO:0031306 intrinsic component of mitochondrial outer membrane	1	0.879638	1.149	1	Cellular Component	GO:0031306	intrinsic component of mitochondrial outer membrane	0.0774711	0.879638	0	1	1	1
GO:0031307 integral component of mitochondrial outer membrane	1	0.879638	1.149	1	Cellular Component	GO:0031307	integral component of mitochondrial outer membrane	0.0774711	0.879638	0	1	1	1
GO:0033093 Weibel-Palade body	1	0.879638	1.149	1	Cellular Component	GO:0033093	Weibel-Palade body	0.0774711	0.879638	1	0	1	1
GO:0035327 transcriptionally active chromatin	1	0.879638	1.149	1	Cellular Component	GO:0035327	transcriptionally active chromatin	0.0774711	0.879638	1	0	1	1
GO:0043514 interleukin-12 complex	1	0.879638	1.149	1	Cellular Component	GO:0043514	interleukin-12 complex	0.0774711	0.879638	1	0	1	1
GO:0061702 inflammasome complex	1	0.879638	1.149	1	Cellular Component	GO:0061702	inflammasome complex	0.0774711	0.879638	1	0	1	1
GO:0070743 interleukin-23 complex	1	0.879638	1.149	1	Cellular Component	GO:0070743	interleukin-23 complex	0.0774711	0.879638	1	0	1	1
GO:0072557 IPAF inflammasome complex	1	0.879638	1.149	1	Cellular Component	GO:0072557	IPAF inflammasome complex	0.0774711	0.879638	1	0	1	1
GO:0072558 NLRP1 inflammasome complex	1	0.879638	1.149	1	Cellular Component	GO:0072558	NLRP1 inflammasome complex	0.0774711	0.879638	1	0	1	1
GO:0072559 NLRP3 inflammasome complex	1	0.879638	1.149	1	Cellular Component	GO:0072559	NLRP3 inflammasome complex	0.0774711	0.879638	1	0	1	1
GO:0097169 AIM2 inflammasome complex	1	0.879638	1.149	1	Cellular Component	GO:0097169	AIM2 inflammasome complex	0.0774711	0.879638	1	0	1	1
GO:0097550 transcriptional preinitiation complex	1	0.879638	1.149	1	Cellular Component	GO:0097550	transcriptional preinitiation complex	0.0774711	0.879638	1	0	1	1
GO:0002819 regulation of adaptive immune response	4	0.328063	4.167	0.2	Biological Process	GO:0002819	regulation of adaptive immune response	0.0780841	0.328063	4	0	4	20
GO:0035239 tube morphogenesis	4	0.328063	4.167	0.2	Biological Process	GO:0035239	tube morphogenesis	0.0780841	0.328063	4	0	4	20
GO:0048568 embryonic organ development	4	0.328063	4.167	0.2	Biological Process	GO:0048568	embryonic organ development	0.0780841	0.328063	3	1	4	20
GO:0002520 immune system development	8	0.328063	8.333	0.145	Biological Process	GO:0002520	immune system development	0.0797582	0.328063	7	1	8	55
GO:0043085 positive regulation of catalytic activity	10	0.328063	10.417	0.135	Biological Process	GO:0043085	positive regulation of catalytic activity	0.0800928	0.328063	10	0	10	74
GO:0010876 lipid localization	6	0.328063	6.25	0.162	Biological Process	GO:0010876	lipid localization	0.0805101	0.328063	6	0	6	37
GO:0033674 positive regulation of kinase activity	6	0.328063	6.25	0.162	Biological Process	GO:0033674	positive regulation of kinase activity	0.0805101	0.328063	6	0	6	37
GO:0043900 regulation of multi-organism process	7	0.328063	7.292	0.152	Biological Process	GO:0043900	regulation of multi-organism process	0.0810705	0.328063	6	1	7	46
GO:0045892 negative regulation of transcription, DNA-templated	7	0.328063	7.292	0.152	Biological Process	GO:0045892	negative regulation of transcription, DNA-templated	0.0810705	0.328063	5	2	7	46
GO:1903507 negative regulation of nucleic acid-templated transcription	7	0.328063	7.292	0.152	Biological Process	GO:1903507	negative regulation of nucleic acid-templated transcription	0.0810705	0.328063	5	2	7	46
GO:0004896 cytokine receptor activity	2	0.296769	2.381	0.333	Molecular Function	GO:0004896	cytokine receptor activity	0.0812861	0.296769	2	0	2	6
GO:0060589 nucleoside-triphosphatase regulator activity	2	0.296769	2.381	0.333	Molecular Function	GO:0060589	nucleoside-triphosphatase regulator activity	0.0812861	0.296769	2	0	2	6
GO:0004871 signal transducer activity	11	0.296769	13.095	0.129	Molecular Function	GO:0004871	signal transducer activity	0.0815477	0.296769	9	2	11	85
GO:0000293 ferric-chelate reductase activity	1	0.296769	1.19	1	Molecular Function	GO:0000293	ferric-chelate reductase activity	0.0825959	0.296769	0	1	1	1
GO:0001091 RNA polymerase II basal transcription factor binding	1	0.296769	1.19	1	Molecular Function	GO:0001091	RNA polymerase II basal transcription factor binding	0.0825959	0.296769	1	0	1	1
GO:0001093 TFIIB-class transcription factor binding	1	0.296769	1.19	1	Molecular Function	GO:0001093	TFIIB-class transcription factor binding	0.0825959	0.296769	1	0	1	1
GO:0001221 transcription cofactor binding	1	0.296769	1.19	1	Molecular Function	GO:0001221	transcription cofactor binding	0.0825959	0.296769	1	0	1	1
GO:0001223 transcription coactivator binding	1	0.296769	1.19	1	Molecular Function	GO:0001223	transcription coactivator binding	0.0825959	0.296769	1	0	1	1
GO:0001567 cholesterol 25-hydroxylase activity	1	0.296769	1.19	1	Molecular Function	GO:0001567	cholesterol 25-hydroxylase activity	0.0825959	0.296769	1	0	1	1
GO:0001608 G-protein coupled nucleotide receptor activity	1	0.296769	1.19	1	Molecular Function	GO:0001608	G-protein coupled nucleotide receptor activity	0.0825959	0.296769	0	1	1	1
GO:0001614 purinergic nucleotide receptor activity	1	0.296769	1.19	1	Molecular Function	GO:0001614	purinergic nucleotide receptor activity	0.0825959	0.296769	0	1	1	1
GO:0001626 nociceptin receptor activity	1	0.296769	1.19	1	Molecular Function	GO:0001626	nociceptin receptor activity	0.0825959	0.296769	0	1	1	1
GO:0003697 single-stranded DNA binding	1	0.296769	1.19	1	Molecular Function	GO:0003697	single-stranded DNA binding	0.0825959	0.296769	1	0	1	1
GO:0004021 L-alanine:2-oxoglutarate aminotransferase activity	1	0.296769	1.19	1	Molecular Function	GO:0004021	L-alanine:2-oxoglutarate aminotransferase activity	0.0825959	0.296769	0	1	1	1
GO:0004053 arginase activity	1	0.296769	1.19	1	Molecular Function	GO:0004053	arginase activity	0.0825959	0.296769	1	0	1	1
GO:0004521 endoribonuclease activity	1	0.296769	1.19	1	Molecular Function	GO:0004521	endoribonuclease activity	0.0825959	0.296769	1	0	1	1
GO:0004703 G-protein coupled receptor kinase activity	1	0.296769	1.19	1	Molecular Function	GO:0004703	G-protein coupled receptor kinase activity	0.0825959	0.296769	1	0	1	1
GO:0004992 platelet activating factor receptor activity	1	0.296769	1.19	1	Molecular Function	GO:0004992	platelet activating factor receptor activity	0.0825959	0.296769	1	0	1	1
GO:0005048 signal sequence binding	1	0.296769	1.19	1	Molecular Function	GO:0005048	signal sequence binding	0.0825959	0.296769	1	0	1	1
GO:0005128 erythropoietin receptor binding	1	0.296769	1.19	1	Molecular Function	GO:0005128	erythropoietin receptor binding	0.0825959	0.296769	1	0	1	1
GO:0005138 interleukin-6 receptor binding	1	0.296769	1.19	1	Molecular Function	GO:0005138	interleukin-6 receptor binding	0.0825959	0.296769	1	0	1	1
GO:0005149 interleukin-1 receptor binding	1	0.296769	1.19	1	Molecular Function	GO:0005149	interleukin-1 receptor binding	0.0825959	0.296769	1	0	1	1
GO:0005153 interleukin-8 receptor binding	1	0.296769	1.19	1	Molecular Function	GO:0005153	interleukin-8 receptor binding	0.0825959	0.296769	1	0	1	1
GO:0008009 chemokine activity	1	0.296769	1.19	1	Molecular Function	GO:0008009	chemokine activity	0.0825959	0.296769	1	0	1	1
GO:0008061 chitin binding	1	0.296769	1.19	1	Molecular Function	GO:0008061	chitin binding	0.0825959	0.296769	1	0	1	1
GO:0008139 nuclear localization sequence binding	1	0.296769	1.19	1	Molecular Function	GO:0008139	nuclear localization sequence binding	0.0825959	0.296769	1	0	1	1
GO:0008457 beta-galactosyl-N-acetylglucosaminylgalactosylglucosyl-ceramide beta-1,3-acetylglucosaminyltransferase activity	1	0.296769	1.19	1	Molecular Function	GO:0008457	beta-galactosyl-N-acetylglucosaminylgalactosylglucosyl-ceramide beta-1,3-acetylglucosaminyltransferase activity	0.0825959	0.296769	1	0	1	1
GO:0008747 N-acetylneuraminate lyase activity	1	0.296769	1.19	1	Molecular Function	GO:0008747	N-acetylneuraminate lyase activity	0.0825959	0.296769	1	0	1	1
GO:0015052 beta3-adrenergic receptor activity	1	0.296769	1.19	1	Molecular Function	GO:0015052	beta3-adrenergic receptor activity	0.0825959	0.296769	1	0	1	1
GO:0015067 amidinotransferase activity	1	0.296769	1.19	1	Molecular Function	GO:0015067	amidinotransferase activity	0.0825959	0.296769	1	0	1	1
GO:0015068 glycine amidinotransferase activity	1	0.296769	1.19	1	Molecular Function	GO:0015068	glycine amidinotransferase activity	0.0825959	0.296769	1	0	1	1
GO:0016502 nucleotide receptor activity	1	0.296769	1.19	1	Molecular Function	GO:0016502	nucleotide receptor activity	0.0825959	0.296769	0	1	1	1
GO:0016723 oxidoreductase activity, oxidizing metal ions, NAD or NADP as acceptor	1	0.296769	1.19	1	Molecular Function	GO:0016723	oxidoreductase activity, oxidizing metal ions, NAD or NADP as acceptor	0.0825959	0.296769	0	1	1	1
GO:0016813 hydrolase activity, acting on carbon-nitrogen (but not peptide) bonds, in linear amidines	1	0.296769	1.19	1	Molecular Function	GO:0016813	hydrolase activity, acting on carbon-nitrogen (but not peptide) bonds, in linear amidines	0.0825959	0.296769	1	0	1	1
GO:0016833 oxo-acid-lyase activity	1	0.296769	1.19	1	Molecular Function	GO:0016833	oxo-acid-lyase activity	0.0825959	0.296769	1	0	1	1
GO:0016892 endoribonuclease activity, producing 3'-phosphomonoesters	1	0.296769	1.19	1	Molecular Function	GO:0016892	endoribonuclease activity, producing 3'-phosphomonoesters	0.0825959	0.296769	1	0	1	1
GO:0016894 endonuclease activity, active with either ribo- or deoxyribonucleic acids and producing 3'-phosphomonoesters	1	0.296769	1.19	1	Molecular Function	GO:0016894	endonuclease activity, active with either ribo- or deoxyribonucleic acids and producing 3'-phosphomonoesters	0.0825959	0.296769	1	0	1	1
GO:0017159 pantetheine hydrolase activity	1	0.296769	1.19	1	Molecular Function	GO:0017159	pantetheine hydrolase activity	0.0825959	0.296769	1	0	1	1
GO:0019864 IgG binding	1	0.296769	1.19	1	Molecular Function	GO:0019864	IgG binding	0.0825959	0.296769	1	0	1	1
GO:0019972 interleukin-12 binding	1	0.296769	1.19	1	Molecular Function	GO:0019972	interleukin-12 binding	0.0825959	0.296769	1	0	1	1
GO:0030331 estrogen receptor binding	1	0.296769	1.19	1	Molecular Function	GO:0030331	estrogen receptor binding	0.0825959	0.296769	1	0	1	1
GO:0030345 structural constituent of tooth enamel	1	0.296769	1.19	1	Molecular Function	GO:0030345	structural constituent of tooth enamel	0.0825959	0.296769	1	0	1	1
GO:0030492 hemoglobin binding	1	0.296769	1.19	1	Molecular Function	GO:0030492	hemoglobin binding	0.0825959	0.296769	1	0	1	1
GO:0031726 CCR1 chemokine receptor binding	1	0.296769	1.19	1	Molecular Function	GO:0031726	CCR1 chemokine receptor binding	0.0825959	0.296769	1	0	1	1
GO:0031729 CCR4 chemokine receptor binding	1	0.296769	1.19	1	Molecular Function	GO:0031729	CCR4 chemokine receptor binding	0.0825959	0.296769	1	0	1	1
GO:0031730 CCR5 chemokine receptor binding	1	0.296769	1.19	1	Molecular Function	GO:0031730	CCR5 chemokine receptor binding	0.0825959	0.296769	1	0	1	1
GO:0032217 riboflavin transporter activity	1	0.296769	1.19	1	Molecular Function	GO:0032217	riboflavin transporter activity	0.0825959	0.296769	0	1	1	1
GO:0033897 ribonuclease T2 activity	1	0.296769	1.19	1	Molecular Function	GO:0033897	ribonuclease T2 activity	0.0825959	0.296769	1	0	1	1
GO:0034056 estrogen response element binding	1	0.296769	1.19	1	Molecular Function	GO:0034056	estrogen response element binding	0.0825959	0.296769	1	0	1	1
GO:0035400 histone tyrosine kinase activity	1	0.296769	1.19	1	Molecular Function	GO:0035400	histone tyrosine kinase activity	0.0825959	0.296769	1	0	1	1
GO:0035401 histone kinase activity (H3-Y41 specific)	1	0.296769	1.19	1	Molecular Function	GO:0035401	histone kinase activity (H3-Y41 specific)	0.0825959	0.296769	1	0	1	1
GO:0035586 purinergic receptor activity	1	0.296769	1.19	1	Molecular Function	GO:0035586	purinergic receptor activity	0.0825959	0.296769	0	1	1	1
GO:0042164 interleukin-12 alpha subunit binding	1	0.296769	1.19	1	Molecular Function	GO:0042164	interleukin-12 alpha subunit binding	0.0825959	0.296769	1	0	1	1
GO:0045028 G-protein coupled purinergic nucleotide receptor activity	1	0.296769	1.19	1	Molecular Function	GO:0045028	G-protein coupled purinergic nucleotide receptor activity	0.0825959	0.296769	0	1	1	1
GO:0045236 CXCR chemokine receptor binding	1	0.296769	1.19	1	Molecular Function	GO:0045236	CXCR chemokine receptor binding	0.0825959	0.296769	1	0	1	1
GO:0045519 interleukin-23 receptor binding	1	0.296769	1.19	1	Molecular Function	GO:0045519	interleukin-23 receptor binding	0.0825959	0.296769	1	0	1	1
GO:0047017 prostaglandin-F synthase activity	1	0.296769	1.19	1	Molecular Function	GO:0047017	prostaglandin-F synthase activity	0.0825959	0.296769	1	0	1	1
GO:0047256 lactosylceramide 1,3-N-acetyl-beta-D-glucosaminyltransferase activity	1	0.296769	1.19	1	Molecular Function	GO:0047256	lactosylceramide 1,3-N-acetyl-beta-D-glucosaminyltransferase activity	0.0825959	0.296769	1	0	1	1
GO:0047635 alanine-oxo-acid transaminase activity	1	0.296769	1.19	1	Molecular Function	GO:0047635	alanine-oxo-acid transaminase activity	0.0825959	0.296769	0	1	1	1
GO:0050254 rhodopsin kinase activity	1	0.296769	1.19	1	Molecular Function	GO:0050254	rhodopsin kinase activity	0.0825959	0.296769	1	0	1	1
GO:0050786 RAGE receptor binding	1	0.296769	1.19	1	Molecular Function	GO:0050786	RAGE receptor binding	0.0825959	0.296769	1	0	1	1
GO:0051059 NF-kappaB binding	1	0.296769	1.19	1	Molecular Function	GO:0051059	NF-kappaB binding	0.0825959	0.296769	1	0	1	1
GO:0070006 metalloaminopeptidase activity	1	0.296769	1.19	1	Molecular Function	GO:0070006	metalloaminopeptidase activity	0.0825959	0.296769	1	0	1	1
GO:0070053 thrombospondin receptor activity	1	0.296769	1.19	1	Molecular Function	GO:0070053	thrombospondin receptor activity	0.0825959	0.296769	1	0	1	1
GO:0001838 embryonic epithelial tube formation	2	0.328063	2.083	0.333	Biological Process	GO:0001838	embryonic epithelial tube formation	0.082772	0.328063	2	0	2	6
GO:0002532 production of molecular mediator involved in inflammatory response	2	0.328063	2.083	0.333	Biological Process	GO:0002532	production of molecular mediator involved in inflammatory response	0.082772	0.328063	2	0	2	6
GO:0007530 sex determination	2	0.328063	2.083	0.333	Biological Process	GO:0007530	sex determination	0.082772	0.328063	2	0	2	6
GO:0016331 morphogenesis of embryonic epithelium	2	0.328063	2.083	0.333	Biological Process	GO:0016331	morphogenesis of embryonic epithelium	0.082772	0.328063	2	0	2	6
GO:0031640 killing of cells of other organism	2	0.328063	2.083	0.333	Biological Process	GO:0031640	killing of cells of other organism	0.082772	0.328063	2	0	2	6
GO:0032507 maintenance of protein location in cell	2	0.328063	2.083	0.333	Biological Process	GO:0032507	maintenance of protein location in cell	0.082772	0.328063	2	0	2	6
GO:0032945 negative regulation of mononuclear cell proliferation	2	0.328063	2.083	0.333	Biological Process	GO:0032945	negative regulation of mononuclear cell proliferation	0.082772	0.328063	2	0	2	6
GO:0035743 CD4-positive, alpha-beta T cell cytokine production	2	0.328063	2.083	0.333	Biological Process	GO:0035743	CD4-positive, alpha-beta T cell cytokine production	0.082772	0.328063	2	0	2	6
GO:0042093 T-helper cell differentiation	2	0.328063	2.083	0.333	Biological Process	GO:0042093	T-helper cell differentiation	0.082772	0.328063	2	0	2	6
GO:0042303 molting cycle	2	0.328063	2.083	0.333	Biological Process	GO:0042303	molting cycle	0.082772	0.328063	2	0	2	6
GO:0042633 hair cycle	2	0.328063	2.083	0.333	Biological Process	GO:0042633	hair cycle	0.082772	0.328063	2	0	2	6
GO:0044344 cellular response to fibroblast growth factor stimulus	2	0.328063	2.083	0.333	Biological Process	GO:0044344	cellular response to fibroblast growth factor stimulus	0.082772	0.328063	2	0	2	6
GO:0044364 disruption of cells of other organism	2	0.328063	2.083	0.333	Biological Process	GO:0044364	disruption of cells of other organism	0.082772	0.328063	2	0	2	6
GO:0045185 maintenance of protein location	2	0.328063	2.083	0.333	Biological Process	GO:0045185	maintenance of protein location	0.082772	0.328063	2	0	2	6
GO:0045672 positive regulation of osteoclast differentiation	2	0.328063	2.083	0.333	Biological Process	GO:0045672	positive regulation of osteoclast differentiation	0.082772	0.328063	2	0	2	6
GO:0048525 negative regulation of viral process	2	0.328063	2.083	0.333	Biological Process	GO:0048525	negative regulation of viral process	0.082772	0.328063	2	0	2	6
GO:0050672 negative regulation of lymphocyte proliferation	2	0.328063	2.083	0.333	Biological Process	GO:0050672	negative regulation of lymphocyte proliferation	0.082772	0.328063	2	0	2	6
GO:0050806 positive regulation of synaptic transmission	2	0.328063	2.083	0.333	Biological Process	GO:0050806	positive regulation of synaptic transmission	0.082772	0.328063	2	0	2	6
GO:0050868 negative regulation of T cell activation	2	0.328063	2.083	0.333	Biological Process	GO:0050868	negative regulation of T cell activation	0.082772	0.328063	2	0	2	6
GO:0060191 regulation of lipase activity	2	0.328063	2.083	0.333	Biological Process	GO:0060191	regulation of lipase activity	0.082772	0.328063	2	0	2	6
GO:0070664 negative regulation of leukocyte proliferation	2	0.328063	2.083	0.333	Biological Process	GO:0070664	negative regulation of leukocyte proliferation	0.082772	0.328063	2	0	2	6
GO:0071774 response to fibroblast growth factor	2	0.328063	2.083	0.333	Biological Process	GO:0071774	response to fibroblast growth factor	0.082772	0.328063	2	0	2	6
GO:0072175 epithelial tube formation	2	0.328063	2.083	0.333	Biological Process	GO:0072175	epithelial tube formation	0.082772	0.328063	2	0	2	6
GO:0072606 interleukin-8 secretion	2	0.328063	2.083	0.333	Biological Process	GO:0072606	interleukin-8 secretion	0.082772	0.328063	2	0	2	6
GO:0090322 regulation of superoxide metabolic process	2	0.328063	2.083	0.333	Biological Process	GO:0090322	regulation of superoxide metabolic process	0.082772	0.328063	2	0	2	6
GO:1903038 negative regulation of leukocyte cell-cell adhesion	2	0.328063	2.083	0.333	Biological Process	GO:1903038	negative regulation of leukocyte cell-cell adhesion	0.082772	0.328063	2	0	2	6
GO:1903428 positive regulation of reactive oxygen species biosynthetic process	2	0.328063	2.083	0.333	Biological Process	GO:1903428	positive regulation of reactive oxygen species biosynthetic process	0.082772	0.328063	2	0	2	6
GO:1903901 negative regulation of viral life cycle	2	0.328063	2.083	0.333	Biological Process	GO:1903901	negative regulation of viral life cycle	0.082772	0.328063	2	0	2	6
GO:2000194 regulation of female gonad development	2	0.328063	2.083	0.333	Biological Process	GO:2000194	regulation of female gonad development	0.082772	0.328063	1	1	2	6
GO:2000401 regulation of lymphocyte migration	2	0.328063	2.083	0.333	Biological Process	GO:2000401	regulation of lymphocyte migration	0.082772	0.328063	2	0	2	6
GO:2000831 regulation of steroid hormone secretion	2	0.328063	2.083	0.333	Biological Process	GO:2000831	regulation of steroid hormone secretion	0.082772	0.328063	2	0	2	6
GO:2001237 negative regulation of extrinsic apoptotic signaling pathway	2	0.328063	2.083	0.333	Biological Process	GO:2001237	negative regulation of extrinsic apoptotic signaling pathway	0.082772	0.328063	2	0	2	6
GO:0000185 activation of MAPKKK activity	1	0.328063	1.042	1	Biological Process	GO:0000185	activation of MAPKKK activity	0.0834057	0.328063	1	0	1	1
GO:0001552 ovarian follicle atresia	1	0.328063	1.042	1	Biological Process	GO:0001552	ovarian follicle atresia	0.0834057	0.328063	0	1	1	1
GO:0001708 cell fate specification	1	0.328063	1.042	1	Biological Process	GO:0001708	cell fate specification	0.0834057	0.328063	1	0	1	1
GO:0001953 negative regulation of cell-matrix adhesion	1	0.328063	1.042	1	Biological Process	GO:0001953	negative regulation of cell-matrix adhesion	0.0834057	0.328063	1	0	1	1
GO:0002248 connective tissue replacement involved in inflammatory response wound healing	1	0.328063	1.042	1	Biological Process	GO:0002248	connective tissue replacement involved in inflammatory response wound healing	0.0834057	0.328063	1	0	1	1
GO:0002372 myeloid dendritic cell cytokine production	1	0.328063	1.042	1	Biological Process	GO:0002372	myeloid dendritic cell cytokine production	0.0834057	0.328063	1	0	1	1
GO:0002420 natural killer cell mediated cytotoxicity directed against tumor cell target	1	0.328063	1.042	1	Biological Process	GO:0002420	natural killer cell mediated cytotoxicity directed against tumor cell target	0.0834057	0.328063	1	0	1	1
GO:0002423 natural killer cell mediated immune response to tumor cell	1	0.328063	1.042	1	Biological Process	GO:0002423	natural killer cell mediated immune response to tumor cell	0.0834057	0.328063	1	0	1	1
GO:0002710 negative regulation of T cell mediated immunity	1	0.328063	1.042	1	Biological Process	GO:0002710	negative regulation of T cell mediated immunity	0.0834057	0.328063	1	0	1	1
GO:0002725 negative regulation of T cell cytokine production	1	0.328063	1.042	1	Biological Process	GO:0002725	negative regulation of T cell cytokine production	0.0834057	0.328063	1	0	1	1
GO:0002732 positive regulation of dendritic cell cytokine production	1	0.328063	1.042	1	Biological Process	GO:0002732	positive regulation of dendritic cell cytokine production	0.0834057	0.328063	1	0	1	1
GO:0002733 regulation of myeloid dendritic cell cytokine production	1	0.328063	1.042	1	Biological Process	GO:0002733	regulation of myeloid dendritic cell cytokine production	0.0834057	0.328063	1	0	1	1
GO:0002735 positive regulation of myeloid dendritic cell cytokine production	1	0.328063	1.042	1	Biological Process	GO:0002735	positive regulation of myeloid dendritic cell cytokine production	0.0834057	0.328063	1	0	1	1
GO:0002836 positive regulation of response to tumor cell	1	0.328063	1.042	1	Biological Process	GO:0002836	positive regulation of response to tumor cell	0.0834057	0.328063	1	0	1	1
GO:0002839 positive regulation of immune response to tumor cell	1	0.328063	1.042	1	Biological Process	GO:0002839	positive regulation of immune response to tumor cell	0.0834057	0.328063	1	0	1	1
GO:0002855 regulation of natural killer cell mediated immune response to tumor cell	1	0.328063	1.042	1	Biological Process	GO:0002855	regulation of natural killer cell mediated immune response to tumor cell	0.0834057	0.328063	1	0	1	1
GO:0002857 positive regulation of natural killer cell mediated immune response to tumor cell	1	0.328063	1.042	1	Biological Process	GO:0002857	positive regulation of natural killer cell mediated immune response to tumor cell	0.0834057	0.328063	1	0	1	1
GO:0002858 regulation of natural killer cell mediated cytotoxicity directed against tumor cell target	1	0.328063	1.042	1	Biological Process	GO:0002858	regulation of natural killer cell mediated cytotoxicity directed against tumor cell target	0.0834057	0.328063	1	0	1	1
GO:0002860 positive regulation of natural killer cell mediated cytotoxicity directed against tumor cell target	1	0.328063	1.042	1	Biological Process	GO:0002860	positive regulation of natural killer cell mediated cytotoxicity directed against tumor cell target	0.0834057	0.328063	1	0	1	1
GO:0003032 detection of oxygen	1	0.328063	1.042	1	Biological Process	GO:0003032	detection of oxygen	0.0834057	0.328063	1	0	1	1
GO:0003081 regulation of systemic arterial blood pressure by renin-angiotensin	1	0.328063	1.042	1	Biological Process	GO:0003081	regulation of systemic arterial blood pressure by renin-angiotensin	0.0834057	0.328063	1	0	1	1
GO:0003407 neural retina development	1	0.328063	1.042	1	Biological Process	GO:0003407	neural retina development	0.0834057	0.328063	1	0	1	1
GO:0003415 chondrocyte hypertrophy	1	0.328063	1.042	1	Biological Process	GO:0003415	chondrocyte hypertrophy	0.0834057	0.328063	1	0	1	1
GO:0006447 regulation of translational initiation by iron	1	0.328063	1.042	1	Biological Process	GO:0006447	regulation of translational initiation by iron	0.0834057	0.328063	1	0	1	1
GO:0006522 alanine metabolic process	1	0.328063	1.042	1	Biological Process	GO:0006522	alanine metabolic process	0.0834057	0.328063	0	1	1	1
GO:0006524 alanine catabolic process	1	0.328063	1.042	1	Biological Process	GO:0006524	alanine catabolic process	0.0834057	0.328063	0	1	1	1
GO:0006600 creatine metabolic process	1	0.328063	1.042	1	Biological Process	GO:0006600	creatine metabolic process	0.0834057	0.328063	1	0	1	1
GO:0006601 creatine biosynthetic process	1	0.328063	1.042	1	Biological Process	GO:0006601	creatine biosynthetic process	0.0834057	0.328063	1	0	1	1
GO:0007341 penetration of zona pellucida	1	0.328063	1.042	1	Biological Process	GO:0007341	penetration of zona pellucida	0.0834057	0.328063	0	1	1	1
GO:0007538 primary sex determination	1	0.328063	1.042	1	Biological Process	GO:0007538	primary sex determination	0.0834057	0.328063	1	0	1	1
GO:0007542 primary sex determination, germ-line	1	0.328063	1.042	1	Biological Process	GO:0007542	primary sex determination, germ-line	0.0834057	0.328063	1	0	1	1
GO:0008627 intrinsic apoptotic signaling pathway in response to osmotic stress	1	0.328063	1.042	1	Biological Process	GO:0008627	intrinsic apoptotic signaling pathway in response to osmotic stress	0.0834057	0.328063	1	0	1	1
GO:0009078 pyruvate family amino acid metabolic process	1	0.328063	1.042	1	Biological Process	GO:0009078	pyruvate family amino acid metabolic process	0.0834057	0.328063	0	1	1	1
GO:0009080 pyruvate family amino acid catabolic process	1	0.328063	1.042	1	Biological Process	GO:0009080	pyruvate family amino acid catabolic process	0.0834057	0.328063	0	1	1	1
GO:0010519 negative regulation of phospholipase activity	1	0.328063	1.042	1	Biological Process	GO:0010519	negative regulation of phospholipase activity	0.0834057	0.328063	1	0	1	1
GO:0010523 negative regulation of calcium ion transport into cytosol	1	0.328063	1.042	1	Biological Process	GO:0010523	negative regulation of calcium ion transport into cytosol	0.0834057	0.328063	1	0	1	1
GO:0010533 regulation of activation of Janus kinase activity	1	0.328063	1.042	1	Biological Process	GO:0010533	regulation of activation of Janus kinase activity	0.0834057	0.328063	1	0	1	1
GO:0010536 positive regulation of activation of Janus kinase activity	1	0.328063	1.042	1	Biological Process	GO:0010536	positive regulation of activation of Janus kinase activity	0.0834057	0.328063	1	0	1	1
GO:0010812 negative regulation of cell-substrate adhesion	1	0.328063	1.042	1	Biological Process	GO:0010812	negative regulation of cell-substrate adhesion	0.0834057	0.328063	1	0	1	1
GO:0014009 glial cell proliferation	1	0.328063	1.042	1	Biological Process	GO:0014009	glial cell proliferation	0.0834057	0.328063	1	0	1	1
GO:0014029 neural crest formation	1	0.328063	1.042	1	Biological Process	GO:0014029	neural crest formation	0.0834057	0.328063	1	0	1	1
GO:0014034 neural crest cell fate commitment	1	0.328063	1.042	1	Biological Process	GO:0014034	neural crest cell fate commitment	0.0834057	0.328063	1	0	1	1
GO:0014036 neural crest cell fate specification	1	0.328063	1.042	1	Biological Process	GO:0014036	neural crest cell fate specification	0.0834057	0.328063	1	0	1	1
GO:0015939 pantothenate metabolic process	1	0.328063	1.042	1	Biological Process	GO:0015939	pantothenate metabolic process	0.0834057	0.328063	1	0	1	1
GO:0018992 germ-line sex determination	1	0.328063	1.042	1	Biological Process	GO:0018992	germ-line sex determination	0.0834057	0.328063	1	0	1	1
GO:0019100 male germ-line sex determination	1	0.328063	1.042	1	Biological Process	GO:0019100	male germ-line sex determination	0.0834057	0.328063	1	0	1	1
GO:0030916 otic vesicle formation	1	0.328063	1.042	1	Biological Process	GO:0030916	otic vesicle formation	0.0834057	0.328063	1	0	1	1
GO:0031128 developmental induction	1	0.328063	1.042	1	Biological Process	GO:0031128	developmental induction	0.0834057	0.328063	1	0	1	1
GO:0031620 regulation of fever generation	1	0.328063	1.042	1	Biological Process	GO:0031620	regulation of fever generation	0.0834057	0.328063	1	0	1	1
GO:0031622 positive regulation of fever generation	1	0.328063	1.042	1	Biological Process	GO:0031622	positive regulation of fever generation	0.0834057	0.328063	1	0	1	1
GO:0031650 regulation of heat generation	1	0.328063	1.042	1	Biological Process	GO:0031650	regulation of heat generation	0.0834057	0.328063	1	0	1	1
GO:0031652 positive regulation of heat generation	1	0.328063	1.042	1	Biological Process	GO:0031652	positive regulation of heat generation	0.0834057	0.328063	1	0	1	1
GO:0032218 riboflavin transport	1	0.328063	1.042	1	Biological Process	GO:0032218	riboflavin transport	0.0834057	0.328063	0	1	1	1
GO:0032331 negative regulation of chondrocyte differentiation	1	0.328063	1.042	1	Biological Process	GO:0032331	negative regulation of chondrocyte differentiation	0.0834057	0.328063	1	0	1	1
GO:0032757 positive regulation of interleukin-8 production	1	0.328063	1.042	1	Biological Process	GO:0032757	positive regulation of interleukin-8 production	0.0834057	0.328063	1	0	1	1
GO:0034116 positive regulation of heterotypic cell-cell adhesion	1	0.328063	1.042	1	Biological Process	GO:0034116	positive regulation of heterotypic cell-cell adhesion	0.0834057	0.328063	1	0	1	1
GO:0034350 regulation of glial cell apoptotic process	1	0.328063	1.042	1	Biological Process	GO:0034350	regulation of glial cell apoptotic process	0.0834057	0.328063	1	0	1	1
GO:0034351 negative regulation of glial cell apoptotic process	1	0.328063	1.042	1	Biological Process	GO:0034351	negative regulation of glial cell apoptotic process	0.0834057	0.328063	1	0	1	1
GO:0035019 somatic stem cell population maintenance	1	0.328063	1.042	1	Biological Process	GO:0035019	somatic stem cell population maintenance	0.0834057	0.328063	1	0	1	1
GO:0035234 ectopic germ cell programmed cell death	1	0.328063	1.042	1	Biological Process	GO:0035234	ectopic germ cell programmed cell death	0.0834057	0.328063	1	0	1	1
GO:0035249 synaptic transmission, glutamatergic	1	0.328063	1.042	1	Biological Process	GO:0035249	synaptic transmission, glutamatergic	0.0834057	0.328063	1	0	1	1
GO:0035406 histone-tyrosine phosphorylation	1	0.328063	1.042	1	Biological Process	GO:0035406	histone-tyrosine phosphorylation	0.0834057	0.328063	1	0	1	1
GO:0035409 histone H3-Y41 phosphorylation	1	0.328063	1.042	1	Biological Process	GO:0035409	histone H3-Y41 phosphorylation	0.0834057	0.328063	1	0	1	1
GO:0035546 interferon-beta secretion	1	0.328063	1.042	1	Biological Process	GO:0035546	interferon-beta secretion	0.0834057	0.328063	1	0	1	1
GO:0035547 regulation of interferon-beta secretion	1	0.328063	1.042	1	Biological Process	GO:0035547	regulation of interferon-beta secretion	0.0834057	0.328063	1	0	1	1
GO:0035549 positive regulation of interferon-beta secretion	1	0.328063	1.042	1	Biological Process	GO:0035549	positive regulation of interferon-beta secretion	0.0834057	0.328063	1	0	1	1
GO:0035635 entry of bacterium into host cell	1	0.328063	1.042	1	Biological Process	GO:0035635	entry of bacterium into host cell	0.0834057	0.328063	1	0	1	1
GO:0035722 interleukin-12-mediated signaling pathway	1	0.328063	1.042	1	Biological Process	GO:0035722	interleukin-12-mediated signaling pathway	0.0834057	0.328063	1	0	1	1
GO:0035747 natural killer cell chemotaxis	1	0.328063	1.042	1	Biological Process	GO:0035747	natural killer cell chemotaxis	0.0834057	0.328063	1	0	1	1
GO:0035754 B cell chemotaxis	1	0.328063	1.042	1	Biological Process	GO:0035754	B cell chemotaxis	0.0834057	0.328063	1	0	1	1
GO:0035872 nucleotide-binding domain, leucine rich repeat containing receptor signaling pathway	1	0.328063	1.042	1	Biological Process	GO:0035872	nucleotide-binding domain, leucine rich repeat containing receptor signaling pathway	0.0834057	0.328063	1	0	1	1
GO:0036015 response to interleukin-3	1	0.328063	1.042	1	Biological Process	GO:0036015	response to interleukin-3	0.0834057	0.328063	1	0	1	1
GO:0036016 cellular response to interleukin-3	1	0.328063	1.042	1	Biological Process	GO:0036016	cellular response to interleukin-3	0.0834057	0.328063	1	0	1	1
GO:0039535 regulation of RIG-I signaling pathway	1	0.328063	1.042	1	Biological Process	GO:0039535	regulation of RIG-I signaling pathway	0.0834057	0.328063	1	0	1	1
GO:0042228 interleukin-8 biosynthetic process	1	0.328063	1.042	1	Biological Process	GO:0042228	interleukin-8 biosynthetic process	0.0834057	0.328063	1	0	1	1
GO:0042851 L-alanine metabolic process	1	0.328063	1.042	1	Biological Process	GO:0042851	L-alanine metabolic process	0.0834057	0.328063	0	1	1	1
GO:0042853 L-alanine catabolic process	1	0.328063	1.042	1	Biological Process	GO:0042853	L-alanine catabolic process	0.0834057	0.328063	0	1	1	1
GO:0043249 erythrocyte maturation	1	0.328063	1.042	1	Biological Process	GO:0043249	erythrocyte maturation	0.0834057	0.328063	1	0	1	1
GO:0043517 positive regulation of DNA damage response, signal transduction by p53 class mediator	1	0.328063	1.042	1	Biological Process	GO:0043517	positive regulation of DNA damage response, signal transduction by p53 class mediator	0.0834057	0.328063	1	0	1	1
GO:0043615 astrocyte cell migration	1	0.328063	1.042	1	Biological Process	GO:0043615	astrocyte cell migration	0.0834057	0.328063	1	0	1	1
GO:0045123 cellular extravasation	1	0.328063	1.042	1	Biological Process	GO:0045123	cellular extravasation	0.0834057	0.328063	1	0	1	1
GO:0045414 regulation of interleukin-8 biosynthetic process	1	0.328063	1.042	1	Biological Process	GO:0045414	regulation of interleukin-8 biosynthetic process	0.0834057	0.328063	1	0	1	1
GO:0045416 positive regulation of interleukin-8 biosynthetic process	1	0.328063	1.042	1	Biological Process	GO:0045416	positive regulation of interleukin-8 biosynthetic process	0.0834057	0.328063	1	0	1	1
GO:0045899 positive regulation of RNA polymerase II transcriptional preinitiation complex assembly	1	0.328063	1.042	1	Biological Process	GO:0045899	positive regulation of RNA polymerase II transcriptional preinitiation complex assembly	0.0834057	0.328063	1	0	1	1
GO:0045948 positive regulation of translational initiation	1	0.328063	1.042	1	Biological Process	GO:0045948	positive regulation of translational initiation	0.0834057	0.328063	1	0	1	1
GO:0045989 positive regulation of striated muscle contraction	1	0.328063	1.042	1	Biological Process	GO:0045989	positive regulation of striated muscle contraction	0.0834057	0.328063	1	0	1	1
GO:0045994 positive regulation of translational initiation by iron	1	0.328063	1.042	1	Biological Process	GO:0045994	positive regulation of translational initiation by iron	0.0834057	0.328063	1	0	1	1
GO:0046007 negative regulation of activated T cell proliferation	1	0.328063	1.042	1	Biological Process	GO:0046007	negative regulation of activated T cell proliferation	0.0834057	0.328063	1	0	1	1
GO:0046532 regulation of photoreceptor cell differentiation	1	0.328063	1.042	1	Biological Process	GO:0046532	regulation of photoreceptor cell differentiation	0.0834057	0.328063	1	0	1	1
GO:0046533 negative regulation of photoreceptor cell differentiation	1	0.328063	1.042	1	Biological Process	GO:0046533	negative regulation of photoreceptor cell differentiation	0.0834057	0.328063	1	0	1	1
GO:0047484 regulation of response to osmotic stress	1	0.328063	1.042	1	Biological Process	GO:0047484	regulation of response to osmotic stress	0.0834057	0.328063	1	0	1	1
GO:0048014 Tie signaling pathway	1	0.328063	1.042	1	Biological Process	GO:0048014	Tie signaling pathway	0.0834057	0.328063	1	0	1	1
GO:0048821 erythrocyte development	1	0.328063	1.042	1	Biological Process	GO:0048821	erythrocyte development	0.0834057	0.328063	1	0	1	1
GO:0050901 leukocyte tethering or rolling	1	0.328063	1.042	1	Biological Process	GO:0050901	leukocyte tethering or rolling	0.0834057	0.328063	1	0	1	1
GO:0050930 induction of positive chemotaxis	1	0.328063	1.042	1	Biological Process	GO:0050930	induction of positive chemotaxis	0.0834057	0.328063	1	0	1	1
GO:0051457 maintenance of protein location in nucleus	1	0.328063	1.042	1	Biological Process	GO:0051457	maintenance of protein location in nucleus	0.0834057	0.328063	1	0	1	1
GO:0051966 regulation of synaptic transmission, glutamatergic	1	0.328063	1.042	1	Biological Process	GO:0051966	regulation of synaptic transmission, glutamatergic	0.0834057	0.328063	1	0	1	1
GO:0051968 positive regulation of synaptic transmission, glutamatergic	1	0.328063	1.042	1	Biological Process	GO:0051968	positive regulation of synaptic transmission, glutamatergic	0.0834057	0.328063	1	0	1	1
GO:0060042 retina morphogenesis in camera-type eye	1	0.328063	1.042	1	Biological Process	GO:0060042	retina morphogenesis in camera-type eye	0.0834057	0.328063	1	0	1	1
GO:0060219 camera-type eye photoreceptor cell differentiation	1	0.328063	1.042	1	Biological Process	GO:0060219	camera-type eye photoreceptor cell differentiation	0.0834057	0.328063	1	0	1	1
GO:0060221 retinal rod cell differentiation	1	0.328063	1.042	1	Biological Process	GO:0060221	retinal rod cell differentiation	0.0834057	0.328063	1	0	1	1
GO:0060251 regulation of glial cell proliferation	1	0.328063	1.042	1	Biological Process	GO:0060251	regulation of glial cell proliferation	0.0834057	0.328063	1	0	1	1
GO:0060252 positive regulation of glial cell proliferation	1	0.328063	1.042	1	Biological Process	GO:0060252	positive regulation of glial cell proliferation	0.0834057	0.328063	1	0	1	1
GO:0060261 positive regulation of transcription initiation from RNA polymerase II promoter	1	0.328063	1.042	1	Biological Process	GO:0060261	positive regulation of transcription initiation from RNA polymerase II promoter	0.0834057	0.328063	1	0	1	1
GO:0060442 branching involved in prostate gland morphogenesis	1	0.328063	1.042	1	Biological Process	GO:0060442	branching involved in prostate gland morphogenesis	0.0834057	0.328063	1	0	1	1
GO:0060445 branching involved in salivary gland morphogenesis	1	0.328063	1.042	1	Biological Process	GO:0060445	branching involved in salivary gland morphogenesis	0.0834057	0.328063	1	0	1	1
GO:0060452 positive regulation of cardiac muscle contraction	1	0.328063	1.042	1	Biological Process	GO:0060452	positive regulation of cardiac muscle contraction	0.0834057	0.328063	1	0	1	1
GO:0060516 primary prostatic bud elongation	1	0.328063	1.042	1	Biological Process	GO:0060516	primary prostatic bud elongation	0.0834057	0.328063	1	0	1	1
GO:0060517 epithelial cell proliferation involved in prostatic bud elongation	1	0.328063	1.042	1	Biological Process	GO:0060517	epithelial cell proliferation involved in prostatic bud elongation	0.0834057	0.328063	1	0	1	1
GO:0060523 prostate epithelial cord elongation	1	0.328063	1.042	1	Biological Process	GO:0060523	prostate epithelial cord elongation	0.0834057	0.328063	1	0	1	1
GO:0060525 prostate glandular acinus development	1	0.328063	1.042	1	Biological Process	GO:0060525	prostate glandular acinus development	0.0834057	0.328063	1	0	1	1
GO:0060526 prostate glandular acinus morphogenesis	1	0.328063	1.042	1	Biological Process	GO:0060526	prostate glandular acinus morphogenesis	0.0834057	0.328063	1	0	1	1
GO:0060527 prostate epithelial cord arborization involved in prostate glandular acinus morphogenesis	1	0.328063	1.042	1	Biological Process	GO:0060527	prostate epithelial cord arborization involved in prostate glandular acinus morphogenesis	0.0834057	0.328063	1	0	1	1
GO:0060664 epithelial cell proliferation involved in salivary gland morphogenesis	1	0.328063	1.042	1	Biological Process	GO:0060664	epithelial cell proliferation involved in salivary gland morphogenesis	0.0834057	0.328063	1	0	1	1
GO:0060687 regulation of branching involved in prostate gland morphogenesis	1	0.328063	1.042	1	Biological Process	GO:0060687	regulation of branching involved in prostate gland morphogenesis	0.0834057	0.328063	1	0	1	1
GO:0060693 regulation of branching involved in salivary gland morphogenesis	1	0.328063	1.042	1	Biological Process	GO:0060693	regulation of branching involved in salivary gland morphogenesis	0.0834057	0.328063	1	0	1	1
GO:0060729 intestinal epithelial structure maintenance	1	0.328063	1.042	1	Biological Process	GO:0060729	intestinal epithelial structure maintenance	0.0834057	0.328063	1	0	1	1
GO:0060745 mammary gland branching involved in pregnancy	1	0.328063	1.042	1	Biological Process	GO:0060745	mammary gland branching involved in pregnancy	0.0834057	0.328063	1	0	1	1
GO:0060750 epithelial cell proliferation involved in mammary gland duct elongation	1	0.328063	1.042	1	Biological Process	GO:0060750	epithelial cell proliferation involved in mammary gland duct elongation	0.0834057	0.328063	1	0	1	1
GO:0060767 epithelial cell proliferation involved in prostate gland development	1	0.328063	1.042	1	Biological Process	GO:0060767	epithelial cell proliferation involved in prostate gland development	0.0834057	0.328063	1	0	1	1
GO:0060784 regulation of cell proliferation involved in tissue homeostasis	1	0.328063	1.042	1	Biological Process	GO:0060784	regulation of cell proliferation involved in tissue homeostasis	0.0834057	0.328063	1	0	1	1
GO:0061037 negative regulation of cartilage development	1	0.328063	1.042	1	Biological Process	GO:0061037	negative regulation of cartilage development	0.0834057	0.328063	1	0	1	1
GO:0061046 regulation of branching involved in lung morphogenesis	1	0.328063	1.042	1	Biological Process	GO:0061046	regulation of branching involved in lung morphogenesis	0.0834057	0.328063	1	0	1	1
GO:0061048 negative regulation of branching involved in lung morphogenesis	1	0.328063	1.042	1	Biological Process	GO:0061048	negative regulation of branching involved in lung morphogenesis	0.0834057	0.328063	1	0	1	1
GO:0061757 leukocyte adhesion to arterial endothelial cell	1	0.328063	1.042	1	Biological Process	GO:0061757	leukocyte adhesion to arterial endothelial cell	0.0834057	0.328063	1	0	1	1
GO:0070254 mucus secretion	1	0.328063	1.042	1	Biological Process	GO:0070254	mucus secretion	0.0834057	0.328063	0	1	1	1
GO:0070255 regulation of mucus secretion	1	0.328063	1.042	1	Biological Process	GO:0070255	regulation of mucus secretion	0.0834057	0.328063	0	1	1	1
GO:0070257 positive regulation of mucus secretion	1	0.328063	1.042	1	Biological Process	GO:0070257	positive regulation of mucus secretion	0.0834057	0.328063	0	1	1	1
GO:0070266 necroptotic process	1	0.328063	1.042	1	Biological Process	GO:0070266	necroptotic process	0.0834057	0.328063	1	0	1	1
GO:0070423 nucleotide-binding oligomerization domain containing signaling pathway	1	0.328063	1.042	1	Biological Process	GO:0070423	nucleotide-binding oligomerization domain containing signaling pathway	0.0834057	0.328063	1	0	1	1
GO:0070427 nucleotide-binding oligomerization domain containing 1 signaling pathway	1	0.328063	1.042	1	Biological Process	GO:0070427	nucleotide-binding oligomerization domain containing 1 signaling pathway	0.0834057	0.328063	1	0	1	1
GO:0070431 nucleotide-binding oligomerization domain containing 2 signaling pathway	1	0.328063	1.042	1	Biological Process	GO:0070431	nucleotide-binding oligomerization domain containing 2 signaling pathway	0.0834057	0.328063	1	0	1	1
GO:0070483 detection of hypoxia	1	0.328063	1.042	1	Biological Process	GO:0070483	detection of hypoxia	0.0834057	0.328063	1	0	1	1
GO:0070671 response to interleukin-12	1	0.328063	1.042	1	Biological Process	GO:0070671	response to interleukin-12	0.0834057	0.328063	1	0	1	1
GO:0070947 neutrophil mediated killing of fungus	1	0.328063	1.042	1	Biological Process	GO:0070947	neutrophil mediated killing of fungus	0.0834057	0.328063	1	0	1	1
GO:0070949 regulation of neutrophil mediated killing of symbiont cell	1	0.328063	1.042	1	Biological Process	GO:0070949	regulation of neutrophil mediated killing of symbiont cell	0.0834057	0.328063	1	0	1	1
GO:0070953 regulation of neutrophil mediated killing of fungus	1	0.328063	1.042	1	Biological Process	GO:0070953	regulation of neutrophil mediated killing of fungus	0.0834057	0.328063	1	0	1	1
GO:0070960 positive regulation of neutrophil mediated cytotoxicity	1	0.328063	1.042	1	Biological Process	GO:0070960	positive regulation of neutrophil mediated cytotoxicity	0.0834057	0.328063	1	0	1	1
GO:0070961 positive regulation of neutrophil mediated killing of symbiont cell	1	0.328063	1.042	1	Biological Process	GO:0070961	positive regulation of neutrophil mediated killing of symbiont cell	0.0834057	0.328063	1	0	1	1
GO:0070965 positive regulation of neutrophil mediated killing of fungus	1	0.328063	1.042	1	Biological Process	GO:0070965	positive regulation of neutrophil mediated killing of fungus	0.0834057	0.328063	1	0	1	1
GO:0071168 protein localization to chromatin	1	0.328063	1.042	1	Biological Process	GO:0071168	protein localization to chromatin	0.0834057	0.328063	1	0	1	1
GO:0071228 cellular response to tumor cell	1	0.328063	1.042	1	Biological Process	GO:0071228	cellular response to tumor cell	0.0834057	0.328063	1	0	1	1
GO:0071316 cellular response to nicotine	1	0.328063	1.042	1	Biological Process	GO:0071316	cellular response to nicotine	0.0834057	0.328063	1	0	1	1
GO:0071349 cellular response to interleukin-12	1	0.328063	1.042	1	Biological Process	GO:0071349	cellular response to interleukin-12	0.0834057	0.328063	1	0	1	1
GO:0071503 response to heparin	1	0.328063	1.042	1	Biological Process	GO:0071503	response to heparin	0.0834057	0.328063	1	0	1	1
GO:0071504 cellular response to heparin	1	0.328063	1.042	1	Biological Process	GO:0071504	cellular response to heparin	0.0834057	0.328063	1	0	1	1
GO:0071599 otic vesicle development	1	0.328063	1.042	1	Biological Process	GO:0071599	otic vesicle development	0.0834057	0.328063	1	0	1	1
GO:0071600 otic vesicle morphogenesis	1	0.328063	1.042	1	Biological Process	GO:0071600	otic vesicle morphogenesis	0.0834057	0.328063	1	0	1	1
GO:0071971 extracellular exosome assembly	1	0.328063	1.042	1	Biological Process	GO:0071971	extracellular exosome assembly	0.0834057	0.328063	1	0	1	1
GO:0072033 renal vesicle formation	1	0.328063	1.042	1	Biological Process	GO:0072033	renal vesicle formation	0.0834057	0.328063	1	0	1	1
GO:0072034 renal vesicle induction	1	0.328063	1.042	1	Biological Process	GO:0072034	renal vesicle induction	0.0834057	0.328063	1	0	1	1
GO:0072077 renal vesicle morphogenesis	1	0.328063	1.042	1	Biological Process	GO:0072077	renal vesicle morphogenesis	0.0834057	0.328063	1	0	1	1
GO:0072079 nephron tubule formation	1	0.328063	1.042	1	Biological Process	GO:0072079	nephron tubule formation	0.0834057	0.328063	1	0	1	1
GO:0072087 renal vesicle development	1	0.328063	1.042	1	Biological Process	GO:0072087	renal vesicle development	0.0834057	0.328063	1	0	1	1
GO:0072173 metanephric tubule morphogenesis	1	0.328063	1.042	1	Biological Process	GO:0072173	metanephric tubule morphogenesis	0.0834057	0.328063	1	0	1	1
GO:0072174 metanephric tubule formation	1	0.328063	1.042	1	Biological Process	GO:0072174	metanephric tubule formation	0.0834057	0.328063	1	0	1	1
GO:0072282 metanephric nephron tubule morphogenesis	1	0.328063	1.042	1	Biological Process	GO:0072282	metanephric nephron tubule morphogenesis	0.0834057	0.328063	1	0	1	1
GO:0072289 metanephric nephron tubule formation	1	0.328063	1.042	1	Biological Process	GO:0072289	metanephric nephron tubule formation	0.0834057	0.328063	1	0	1	1
GO:0072497 mesenchymal stem cell differentiation	1	0.328063	1.042	1	Biological Process	GO:0072497	mesenchymal stem cell differentiation	0.0834057	0.328063	1	0	1	1
GO:0072564 blood microparticle formation	1	0.328063	1.042	1	Biological Process	GO:0072564	blood microparticle formation	0.0834057	0.328063	1	0	1	1
GO:0072641 type I interferon secretion	1	0.328063	1.042	1	Biological Process	GO:0072641	type I interferon secretion	0.0834057	0.328063	1	0	1	1
GO:0072642 interferon-alpha secretion	1	0.328063	1.042	1	Biological Process	GO:0072642	interferon-alpha secretion	0.0834057	0.328063	1	0	1	1
GO:0075512 clathrin-mediated endocytosis of virus by host cell	1	0.328063	1.042	1	Biological Process	GO:0075512	clathrin-mediated endocytosis of virus by host cell	0.0834057	0.328063	1	0	1	1
GO:0090090 negative regulation of canonical Wnt signaling pathway	1	0.328063	1.042	1	Biological Process	GO:0090090	negative regulation of canonical Wnt signaling pathway	0.0834057	0.328063	1	0	1	1
GO:0090102 cochlea development	1	0.328063	1.042	1	Biological Process	GO:0090102	cochlea development	0.0834057	0.328063	1	0	1	1
GO:0090103 cochlea morphogenesis	1	0.328063	1.042	1	Biological Process	GO:0090103	cochlea morphogenesis	0.0834057	0.328063	1	0	1	1
GO:0090189 regulation of branching involved in ureteric bud morphogenesis	1	0.328063	1.042	1	Biological Process	GO:0090189	regulation of branching involved in ureteric bud morphogenesis	0.0834057	0.328063	1	0	1	1
GO:0090190 positive regulation of branching involved in ureteric bud morphogenesis	1	0.328063	1.042	1	Biological Process	GO:0090190	positive regulation of branching involved in ureteric bud morphogenesis	0.0834057	0.328063	1	0	1	1
GO:0090399 replicative senescence	1	0.328063	1.042	1	Biological Process	GO:0090399	replicative senescence	0.0834057	0.328063	1	0	1	1
GO:0090502 RNA phosphodiester bond hydrolysis, endonucleolytic	1	0.328063	1.042	1	Biological Process	GO:0090502	RNA phosphodiester bond hydrolysis, endonucleolytic	0.0834057	0.328063	1	0	1	1
GO:0097300 programmed necrotic cell death	1	0.328063	1.042	1	Biological Process	GO:0097300	programmed necrotic cell death	0.0834057	0.328063	1	0	1	1
GO:0097527 necroptotic signaling pathway	1	0.328063	1.042	1	Biological Process	GO:0097527	necroptotic signaling pathway	0.0834057	0.328063	1	0	1	1
GO:1900150 regulation of defense response to fungus	1	0.328063	1.042	1	Biological Process	GO:1900150	regulation of defense response to fungus	0.0834057	0.328063	1	0	1	1
GO:1900246 positive regulation of RIG-I signaling pathway	1	0.328063	1.042	1	Biological Process	GO:1900246	positive regulation of RIG-I signaling pathway	0.0834057	0.328063	1	0	1	1
GO:1901624 negative regulation of lymphocyte chemotaxis	1	0.328063	1.042	1	Biological Process	GO:1901624	negative regulation of lymphocyte chemotaxis	0.0834057	0.328063	1	0	1	1
GO:1901668 regulation of superoxide dismutase activity	1	0.328063	1.042	1	Biological Process	GO:1901668	regulation of superoxide dismutase activity	0.0834057	0.328063	1	0	1	1
GO:1901671 positive regulation of superoxide dismutase activity	1	0.328063	1.042	1	Biological Process	GO:1901671	positive regulation of superoxide dismutase activity	0.0834057	0.328063	1	0	1	1
GO:1902187 negative regulation of viral release from host cell	1	0.328063	1.042	1	Biological Process	GO:1902187	negative regulation of viral release from host cell	0.0834057	0.328063	1	0	1	1
GO:1902217 erythrocyte apoptotic process	1	0.328063	1.042	1	Biological Process	GO:1902217	erythrocyte apoptotic process	0.0834057	0.328063	1	0	1	1
GO:1902218 regulation of intrinsic apoptotic signaling pathway in response to osmotic stress	1	0.328063	1.042	1	Biological Process	GO:1902218	regulation of intrinsic apoptotic signaling pathway in response to osmotic stress	0.0834057	0.328063	1	0	1	1
GO:1902219 negative regulation of intrinsic apoptotic signaling pathway in response to osmotic stress	1	0.328063	1.042	1	Biological Process	GO:1902219	negative regulation of intrinsic apoptotic signaling pathway in response to osmotic stress	0.0834057	0.328063	1	0	1	1
GO:1902250 regulation of erythrocyte apoptotic process	1	0.328063	1.042	1	Biological Process	GO:1902250	regulation of erythrocyte apoptotic process	0.0834057	0.328063	1	0	1	1
GO:1902251 negative regulation of erythrocyte apoptotic process	1	0.328063	1.042	1	Biological Process	GO:1902251	negative regulation of erythrocyte apoptotic process	0.0834057	0.328063	1	0	1	1
GO:1902739 regulation of interferon-alpha secretion	1	0.328063	1.042	1	Biological Process	GO:1902739	regulation of interferon-alpha secretion	0.0834057	0.328063	1	0	1	1
GO:1902741 positive regulation of interferon-alpha secretion	1	0.328063	1.042	1	Biological Process	GO:1902741	positive regulation of interferon-alpha secretion	0.0834057	0.328063	1	0	1	1
GO:1903541 regulation of exosomal secretion	1	0.328063	1.042	1	Biological Process	GO:1903541	regulation of exosomal secretion	0.0834057	0.328063	1	0	1	1
GO:1903543 positive regulation of exosomal secretion	1	0.328063	1.042	1	Biological Process	GO:1903543	positive regulation of exosomal secretion	0.0834057	0.328063	1	0	1	1
GO:1903551 regulation of extracellular exosome assembly	1	0.328063	1.042	1	Biological Process	GO:1903551	regulation of extracellular exosome assembly	0.0834057	0.328063	1	0	1	1
GO:1903553 positive regulation of extracellular exosome assembly	1	0.328063	1.042	1	Biological Process	GO:1903553	positive regulation of extracellular exosome assembly	0.0834057	0.328063	1	0	1	1
GO:1904467 regulation of tumor necrosis factor secretion	1	0.328063	1.042	1	Biological Process	GO:1904467	regulation of tumor necrosis factor secretion	0.0834057	0.328063	1	0	1	1
GO:1904469 positive regulation of tumor necrosis factor secretion	1	0.328063	1.042	1	Biological Process	GO:1904469	positive regulation of tumor necrosis factor secretion	0.0834057	0.328063	1	0	1	1
GO:1904833 positive regulation of removal of superoxide radicals	1	0.328063	1.042	1	Biological Process	GO:1904833	positive regulation of removal of superoxide radicals	0.0834057	0.328063	1	0	1	1
GO:1904997 regulation of leukocyte adhesion to arterial endothelial cell	1	0.328063	1.042	1	Biological Process	GO:1904997	regulation of leukocyte adhesion to arterial endothelial cell	0.0834057	0.328063	1	0	1	1
GO:1904999 positive regulation of leukocyte adhesion to arterial endothelial cell	1	0.328063	1.042	1	Biological Process	GO:1904999	positive regulation of leukocyte adhesion to arterial endothelial cell	0.0834057	0.328063	1	0	1	1
GO:1990774 tumor necrosis factor secretion	1	0.328063	1.042	1	Biological Process	GO:1990774	tumor necrosis factor secretion	0.0834057	0.328063	1	0	1	1
GO:2000121 regulation of removal of superoxide radicals	1	0.328063	1.042	1	Biological Process	GO:2000121	regulation of removal of superoxide radicals	0.0834057	0.328063	1	0	1	1
GO:2000134 negative regulation of G1/S transition of mitotic cell cycle	1	0.328063	1.042	1	Biological Process	GO:2000134	negative regulation of G1/S transition of mitotic cell cycle	0.0834057	0.328063	1	0	1	1
GO:2000144 positive regulation of DNA-templated transcription, initiation	1	0.328063	1.042	1	Biological Process	GO:2000144	positive regulation of DNA-templated transcription, initiation	0.0834057	0.328063	1	0	1	1
GO:2000251 positive regulation of actin cytoskeleton reorganization	1	0.328063	1.042	1	Biological Process	GO:2000251	positive regulation of actin cytoskeleton reorganization	0.0834057	0.328063	1	0	1	1
GO:2000279 negative regulation of DNA biosynthetic process	1	0.328063	1.042	1	Biological Process	GO:2000279	negative regulation of DNA biosynthetic process	0.0834057	0.328063	1	0	1	1
GO:2000332 regulation of blood microparticle formation	1	0.328063	1.042	1	Biological Process	GO:2000332	regulation of blood microparticle formation	0.0834057	0.328063	1	0	1	1
GO:2000334 positive regulation of blood microparticle formation	1	0.328063	1.042	1	Biological Process	GO:2000334	positive regulation of blood microparticle formation	0.0834057	0.328063	1	0	1	1
GO:2000355 negative regulation of ovarian follicle development	1	0.328063	1.042	1	Biological Process	GO:2000355	negative regulation of ovarian follicle development	0.0834057	0.328063	0	1	1	1
GO:2000402 negative regulation of lymphocyte migration	1	0.328063	1.042	1	Biological Process	GO:2000402	negative regulation of lymphocyte migration	0.0834057	0.328063	1	0	1	1
GO:2000501 regulation of natural killer cell chemotaxis	1	0.328063	1.042	1	Biological Process	GO:2000501	regulation of natural killer cell chemotaxis	0.0834057	0.328063	1	0	1	1
GO:2000502 negative regulation of natural killer cell chemotaxis	1	0.328063	1.042	1	Biological Process	GO:2000502	negative regulation of natural killer cell chemotaxis	0.0834057	0.328063	1	0	1	1
GO:2000535 regulation of entry of bacterium into host cell	1	0.328063	1.042	1	Biological Process	GO:2000535	regulation of entry of bacterium into host cell	0.0834057	0.328063	1	0	1	1
GO:2000552 negative regulation of T-helper 2 cell cytokine production	1	0.328063	1.042	1	Biological Process	GO:2000552	negative regulation of T-helper 2 cell cytokine production	0.0834057	0.328063	1	0	1	1
GO:2000739 regulation of mesenchymal stem cell differentiation	1	0.328063	1.042	1	Biological Process	GO:2000739	regulation of mesenchymal stem cell differentiation	0.0834057	0.328063	1	0	1	1
GO:2000741 positive regulation of mesenchymal stem cell differentiation	1	0.328063	1.042	1	Biological Process	GO:2000741	positive regulation of mesenchymal stem cell differentiation	0.0834057	0.328063	1	0	1	1
GO:2000778 positive regulation of interleukin-6 secretion	1	0.328063	1.042	1	Biological Process	GO:2000778	positive regulation of interleukin-6 secretion	0.0834057	0.328063	1	0	1	1
GO:0001817 regulation of cytokine production	9	0.328859	9.375	0.138	Biological Process	GO:0001817	regulation of cytokine production	0.0837409	0.328859	9	0	9	65
GO:0048583 regulation of response to stimulus	24	0.329734	25	0.109	Biological Process	GO:0048583	regulation of response to stimulus	0.0840969	0.329734	24	0	24	220
GO:0002449 lymphocyte mediated immunity	5	0.336706	5.208	0.172	Biological Process	GO:0002449	lymphocyte mediated immunity	0.0867236	0.336706	5	0	5	29
GO:0007548 sex differentiation	5	0.336706	5.208	0.172	Biological Process	GO:0007548	sex differentiation	0.0867236	0.336706	4	1	5	29
GO:0010942 positive regulation of cell death	5	0.336706	5.208	0.172	Biological Process	GO:0010942	positive regulation of cell death	0.0867236	0.336706	5	0	5	29
GO:0050730 regulation of peptidyl-tyrosine phosphorylation	5	0.336706	5.208	0.172	Biological Process	GO:0050730	regulation of peptidyl-tyrosine phosphorylation	0.0867236	0.336706	5	0	5	29
GO:0008544 epidermis development	3	0.336706	3.125	0.231	Biological Process	GO:0008544	epidermis development	0.087098	0.336706	3	0	3	13
GO:0050886 endocrine process	3	0.336706	3.125	0.231	Biological Process	GO:0050886	endocrine process	0.087098	0.336706	3	0	3	13
GO:0051896 regulation of protein kinase B signaling	3	0.336706	3.125	0.231	Biological Process	GO:0051896	regulation of protein kinase B signaling	0.087098	0.336706	3	0	3	13
GO:0090305 nucleic acid phosphodiester bond hydrolysis	3	0.336706	3.125	0.231	Biological Process	GO:0090305	nucleic acid phosphodiester bond hydrolysis	0.087098	0.336706	3	0	3	13
GO:2001234 negative regulation of apoptotic signaling pathway	3	0.336706	3.125	0.231	Biological Process	GO:2001234	negative regulation of apoptotic signaling pathway	0.087098	0.336706	3	0	3	13
GO:0051247 positive regulation of protein metabolic process	12	0.338903	12.5	0.126	Biological Process	GO:0051247	positive regulation of protein metabolic process	0.087803	0.338903	12	0	12	95
GO:1902679 negative regulation of RNA biosynthetic process	7	0.342912	7.292	0.149	Biological Process	GO:1902679	negative regulation of RNA biosynthetic process	0.0889799	0.342912	5	2	7	47
GO:0051051 negative regulation of transport	6	0.343469	6.25	0.158	Biological Process	GO:0051051	negative regulation of transport	0.0894016	0.343469	5	1	6	38
GO:0051347 positive regulation of transferase activity	6	0.343469	6.25	0.158	Biological Process	GO:0051347	positive regulation of transferase activity	0.0894016	0.343469	6	0	6	38
GO:0051607 defense response to virus	4	0.347224	4.167	0.19	Biological Process	GO:0051607	defense response to virus	0.0905193	0.347224	4	0	4	21
GO:0032270 positive regulation of cellular protein metabolic process	11	0.357188	11.458	0.128	Biological Process	GO:0032270	positive regulation of cellular protein metabolic process	0.0934052	0.357188	11	0	11	86
GO:0080134 regulation of response to stress	11	0.357188	11.458	0.128	Biological Process	GO:0080134	regulation of response to stress	0.0934052	0.357188	11	0	11	86
GO:0009893 positive regulation of metabolic process	22	0.360743	22.917	0.109	Biological Process	GO:0009893	positive regulation of metabolic process	0.0944802	0.360743	22	0	22	201
GO:0009897 external side of plasma membrane	2	0.879638	2.299	0.286	Cellular Component	GO:0009897	external side of plasma membrane	0.0965233	0.879638	2	0	2	7
GO:0031326 regulation of cellular biosynthetic process	20	0.368183	20.833	0.111	Biological Process	GO:0031326	regulation of cellular biosynthetic process	0.0967598	0.368183	18	2	20	180
GO:0002250 adaptive immune response	7	0.368183	7.292	0.146	Biological Process	GO:0002250	adaptive immune response	0.0973158	0.368183	7	0	7	48
GO:0030155 regulation of cell adhesion	7	0.368183	7.292	0.146	Biological Process	GO:0030155	regulation of cell adhesion	0.0973158	0.368183	7	0	7	48
GO:0051253 negative regulation of RNA metabolic process	7	0.368183	7.292	0.146	Biological Process	GO:0051253	negative regulation of RNA metabolic process	0.0973158	0.368183	5	2	7	48
GO:0010629 negative regulation of gene expression	9	0.368183	9.375	0.134	Biological Process	GO:0010629	negative regulation of gene expression	0.0974556	0.368183	7	2	9	67
GO:0042327 positive regulation of phosphorylation	9	0.368183	9.375	0.134	Biological Process	GO:0042327	positive regulation of phosphorylation	0.0974556	0.368183	9	0	9	67
GO:0045786 negative regulation of cell cycle	5	0.368183	5.208	0.167	Biological Process	GO:0045786	negative regulation of cell cycle	0.0974688	0.368183	5	0	5	30
GO:0002443 leukocyte mediated immunity	6	0.372123	6.25	0.154	Biological Process	GO:0002443	leukocyte mediated immunity	0.0988124	0.372123	6	0	6	39
GO:0006935 chemotaxis	6	0.372123	6.25	0.154	Biological Process	GO:0006935	chemotaxis	0.0988124	0.372123	6	0	6	39
GO:0006928 movement of cell or subcellular component	12	0.37315	12.5	0.124	Biological Process	GO:0006928	movement of cell or subcellular component	0.0993861	0.37315	11	1	12	97
GO:0042127 regulation of cell proliferation	12	0.37315	12.5	0.124	Biological Process	GO:0042127	regulation of cell proliferation	0.0993861	0.37315	12	0	12	97
GO:0003677 DNA binding	10	0.354164	11.905	0.128	Molecular Function	GO:0003677	DNA binding	0.0997159	0.354164	9	1	10	78
GO:0005769 early endosome	3	0.879638	3.448	0.2	Cellular Component	GO:0005769	early endosome	0.103683	0.879638	2	1	3	15
GO:0051222 positive regulation of protein transport	4	0.384057	4.167	0.182	Biological Process	GO:0051222	positive regulation of protein transport	0.103846	0.384057	4	0	4	22
GO:1904951 positive regulation of establishment of protein localization	4	0.384057	4.167	0.182	Biological Process	GO:1904951	positive regulation of establishment of protein localization	0.103846	0.384057	4	0	4	22
GO:0001763 morphogenesis of a branching structure	3	0.384057	3.125	0.214	Biological Process	GO:0001763	morphogenesis of a branching structure	0.104384	0.384057	3	0	3	14
GO:0043401 steroid hormone mediated signaling pathway	3	0.384057	3.125	0.214	Biological Process	GO:0043401	steroid hormone mediated signaling pathway	0.104384	0.384057	3	0	3	14
GO:0050792 regulation of viral process	3	0.384057	3.125	0.214	Biological Process	GO:0050792	regulation of viral process	0.104384	0.384057	3	0	3	14
GO:0061138 morphogenesis of a branching epithelium	3	0.384057	3.125	0.214	Biological Process	GO:0061138	morphogenesis of a branching epithelium	0.104384	0.384057	3	0	3	14
GO:1903900 regulation of viral life cycle	3	0.384057	3.125	0.214	Biological Process	GO:1903900	regulation of viral life cycle	0.104384	0.384057	3	0	3	14
GO:0018130 heterocycle biosynthetic process	19	0.384057	19.792	0.111	Biological Process	GO:0018130	heterocycle biosynthetic process	0.104583	0.384057	16	3	19	171
GO:0031325 positive regulation of cellular metabolic process	19	0.384057	19.792	0.111	Biological Process	GO:0031325	positive regulation of cellular metabolic process	0.104583	0.384057	19	0	19	171
GO:0032879 regulation of localization	19	0.384057	19.792	0.111	Biological Process	GO:0032879	regulation of localization	0.104583	0.384057	16	3	19	171
GO:0031327 negative regulation of cellular biosynthetic process	9	0.384057	9.375	0.132	Biological Process	GO:0031327	negative regulation of cellular biosynthetic process	0.104781	0.384057	7	2	9	68
GO:0009987 cellular process	87	0.384057	90.625	0.088	Biological Process	GO:0009987	cellular process	0.105704	0.384057	74	13	87	989
GO:0005201 extracellular matrix structural constituent	2	0.366154	2.381	0.286	Molecular Function	GO:0005201	extracellular matrix structural constituent	0.107832	0.366154	2	0	2	7
GO:0016769 transferase activity, transferring nitrogenous groups	2	0.366154	2.381	0.286	Molecular Function	GO:0016769	transferase activity, transferring nitrogenous groups	0.107832	0.366154	1	1	2	7
GO:0016810 hydrolase activity, acting on carbon-nitrogen (but not peptide) bonds	2	0.366154	2.381	0.286	Molecular Function	GO:0016810	hydrolase activity, acting on carbon-nitrogen (but not peptide) bonds	0.107832	0.366154	2	0	2	7
GO:0019955 cytokine binding	2	0.366154	2.381	0.286	Molecular Function	GO:0019955	cytokine binding	0.107832	0.366154	2	0	2	7
GO:0042330 taxis	6	0.384057	6.25	0.15	Biological Process	GO:0042330	taxis	0.108733	0.384057	6	0	6	40
GO:0033365 protein localization to organelle	5	0.384057	5.208	0.161	Biological Process	GO:0033365	protein localization to organelle	0.108861	0.384057	4	1	5	31
GO:0051345 positive regulation of hydrolase activity	5	0.384057	5.208	0.161	Biological Process	GO:0051345	positive regulation of hydrolase activity	0.108861	0.384057	5	0	5	31
GO:0001910 regulation of leukocyte mediated cytotoxicity	2	0.384057	2.083	0.286	Biological Process	GO:0001910	regulation of leukocyte mediated cytotoxicity	0.109731	0.384057	2	0	2	7
GO:0002287 alpha-beta T cell activation involved in immune response	2	0.384057	2.083	0.286	Biological Process	GO:0002287	alpha-beta T cell activation involved in immune response	0.109731	0.384057	2	0	2	7
GO:0002293 alpha-beta T cell differentiation involved in immune response	2	0.384057	2.083	0.286	Biological Process	GO:0002293	alpha-beta T cell differentiation involved in immune response	0.109731	0.384057	2	0	2	7
GO:0002294 CD4-positive, alpha-beta T cell differentiation involved in immune response	2	0.384057	2.083	0.286	Biological Process	GO:0002294	CD4-positive, alpha-beta T cell differentiation involved in immune response	0.109731	0.384057	2	0	2	7
GO:0002369 T cell cytokine production	2	0.384057	2.083	0.286	Biological Process	GO:0002369	T cell cytokine production	0.109731	0.384057	2	0	2	7
GO:0002714 positive regulation of B cell mediated immunity	2	0.384057	2.083	0.286	Biological Process	GO:0002714	positive regulation of B cell mediated immunity	0.109731	0.384057	2	0	2	7
GO:0002861 regulation of inflammatory response to antigenic stimulus	2	0.384057	2.083	0.286	Biological Process	GO:0002861	regulation of inflammatory response to antigenic stimulus	0.109731	0.384057	2	0	2	7
GO:0002886 regulation of myeloid leukocyte mediated immunity	2	0.384057	2.083	0.286	Biological Process	GO:0002886	regulation of myeloid leukocyte mediated immunity	0.109731	0.384057	2	0	2	7
GO:0002891 positive regulation of immunoglobulin mediated immune response	2	0.384057	2.083	0.286	Biological Process	GO:0002891	positive regulation of immunoglobulin mediated immune response	0.109731	0.384057	2	0	2	7
GO:0006323 DNA packaging	2	0.384057	2.083	0.286	Biological Process	GO:0006323	DNA packaging	0.109731	0.384057	2	0	2	7
GO:0010810 regulation of cell-substrate adhesion	2	0.384057	2.083	0.286	Biological Process	GO:0010810	regulation of cell-substrate adhesion	0.109731	0.384057	2	0	2	7
GO:0014066 regulation of phosphatidylinositol 3-kinase signaling	2	0.384057	2.083	0.286	Biological Process	GO:0014066	regulation of phosphatidylinositol 3-kinase signaling	0.109731	0.384057	2	0	2	7
GO:0014068 positive regulation of phosphatidylinositol 3-kinase signaling	2	0.384057	2.083	0.286	Biological Process	GO:0014068	positive regulation of phosphatidylinositol 3-kinase signaling	0.109731	0.384057	2	0	2	7
GO:0019933 cAMP-mediated signaling	2	0.384057	2.083	0.286	Biological Process	GO:0019933	cAMP-mediated signaling	0.109731	0.384057	2	0	2	7
GO:0031343 positive regulation of cell killing	2	0.384057	2.083	0.286	Biological Process	GO:0031343	positive regulation of cell killing	0.109731	0.384057	2	0	2	7
GO:0032755 positive regulation of interleukin-6 production	2	0.384057	2.083	0.286	Biological Process	GO:0032755	positive regulation of interleukin-6 production	0.109731	0.384057	2	0	2	7
GO:0032768 regulation of monooxygenase activity	2	0.384057	2.083	0.286	Biological Process	GO:0032768	regulation of monooxygenase activity	0.109731	0.384057	2	0	2	7
GO:0033209 tumor necrosis factor-mediated signaling pathway	2	0.384057	2.083	0.286	Biological Process	GO:0033209	tumor necrosis factor-mediated signaling pathway	0.109731	0.384057	2	0	2	7
GO:0033344 cholesterol efflux	2	0.384057	2.083	0.286	Biological Process	GO:0033344	cholesterol efflux	0.109731	0.384057	2	0	2	7
GO:0034111 negative regulation of homotypic cell-cell adhesion	2	0.384057	2.083	0.286	Biological Process	GO:0034111	negative regulation of homotypic cell-cell adhesion	0.109731	0.384057	2	0	2	7
GO:0035148 tube formation	2	0.384057	2.083	0.286	Biological Process	GO:0035148	tube formation	0.109731	0.384057	2	0	2	7
GO:0035929 steroid hormone secretion	2	0.384057	2.083	0.286	Biological Process	GO:0035929	steroid hormone secretion	0.109731	0.384057	2	0	2	7
GO:0042306 regulation of protein import into nucleus	2	0.384057	2.083	0.286	Biological Process	GO:0042306	regulation of protein import into nucleus	0.109731	0.384057	1	1	2	7
GO:0043123 positive regulation of I-kappaB kinase/NF-kappaB signaling	2	0.384057	2.083	0.286	Biological Process	GO:0043123	positive regulation of I-kappaB kinase/NF-kappaB signaling	0.109731	0.384057	2	0	2	7
GO:0043583 ear development	2	0.384057	2.083	0.286	Biological Process	GO:0043583	ear development	0.109731	0.384057	2	0	2	7
GO:0045670 regulation of osteoclast differentiation	2	0.384057	2.083	0.286	Biological Process	GO:0045670	regulation of osteoclast differentiation	0.109731	0.384057	2	0	2	7
GO:0048839 inner ear development	2	0.384057	2.083	0.286	Biological Process	GO:0048839	inner ear development	0.109731	0.384057	2	0	2	7
GO:0050829 defense response to Gram-negative bacterium	2	0.384057	2.083	0.286	Biological Process	GO:0050829	defense response to Gram-negative bacterium	0.109731	0.384057	2	0	2	7
GO:0051148 negative regulation of muscle cell differentiation	2	0.384057	2.083	0.286	Biological Process	GO:0051148	negative regulation of muscle cell differentiation	0.109731	0.384057	2	0	2	7
GO:0072089 stem cell proliferation	2	0.384057	2.083	0.286	Biological Process	GO:0072089	stem cell proliferation	0.109731	0.384057	2	0	2	7
GO:1902115 regulation of organelle assembly	2	0.384057	2.083	0.286	Biological Process	GO:1902115	regulation of organelle assembly	0.109731	0.384057	2	0	2	7
GO:1904589 regulation of protein import	2	0.384057	2.083	0.286	Biological Process	GO:1904589	regulation of protein import	0.109731	0.384057	1	1	2	7
GO:2000738 positive regulation of stem cell differentiation	2	0.384057	2.083	0.286	Biological Process	GO:2000738	positive regulation of stem cell differentiation	0.109731	0.384057	2	0	2	7
GO:0051239 regulation of multicellular organismal process	21	0.38927	21.875	0.108	Biological Process	GO:0051239	regulation of multicellular organismal process	0.111377	0.38927	19	2	21	194
GO:0005615 extracellular space	12	0.879638	13.793	0.112	Cellular Component	GO:0005615	extracellular space	0.114005	0.879638	12	0	12	107
GO:0030097 hemopoiesis	7	0.396312	7.292	0.14	Biological Process	GO:0030097	hemopoiesis	0.115248	0.396312	6	1	7	50
GO:0030334 regulation of cell migration	7	0.396312	7.292	0.14	Biological Process	GO:0030334	regulation of cell migration	0.115248	0.396312	7	0	7	50
GO:0009986 cell surface	5	0.879638	5.747	0.147	Cellular Component	GO:0009986	cell surface	0.116135	0.879638	5	0	5	34
GO:0005125 cytokine activity	5	0.392124	5.952	0.156	Molecular Function	GO:0005125	cytokine activity	0.116749	0.392124	5	0	5	32
GO:0048518 positive regulation of biological process	33	0.396312	34.375	0.1	Biological Process	GO:0048518	positive regulation of biological process	0.117265	0.396312	31	2	33	329
GO:0001818 negative regulation of cytokine production	4	0.396312	4.167	0.174	Biological Process	GO:0001818	negative regulation of cytokine production	0.118019	0.396312	4	0	4	23
GO:0044089 positive regulation of cellular component biogenesis	4	0.396312	4.167	0.174	Biological Process	GO:0044089	positive regulation of cellular component biogenesis	0.118019	0.396312	4	0	4	23
GO:0032504 multicellular organism reproduction	8	0.396312	8.333	0.133	Biological Process	GO:0032504	multicellular organism reproduction	0.118786	0.396312	7	1	8	60
GO:0031224 intrinsic component of membrane	30	0.879638	34.483	0.094	Cellular Component	GO:0031224	intrinsic component of membrane	0.119049	0.879638	22	8	30	319
GO:0071407 cellular response to organic cyclic compound	6	0.396312	6.25	0.146	Biological Process	GO:0071407	cellular response to organic cyclic compound	0.119153	0.396312	6	0	6	41
GO:1903034 regulation of response to wounding	6	0.396312	6.25	0.146	Biological Process	GO:1903034	regulation of response to wounding	0.119153	0.396312	6	0	6	41
GO:0000976 transcription regulatory region sequence-specific DNA binding	3	0.394373	3.571	0.2	Molecular Function	GO:0000976	transcription regulatory region sequence-specific DNA binding	0.12004	0.394373	3	0	3	15
GO:1990837 sequence-specific double-stranded DNA binding	3	0.394373	3.571	0.2	Molecular Function	GO:1990837	sequence-specific double-stranded DNA binding	0.12004	0.394373	3	0	3	15
GO:0002252 immune effector process	9	0.396312	9.375	0.129	Biological Process	GO:0002252	immune effector process	0.120359	0.396312	9	0	9	70
GO:0018193 peptidyl-amino acid modification	9	0.396312	9.375	0.129	Biological Process	GO:0018193	peptidyl-amino acid modification	0.120359	0.396312	9	0	9	70
GO:0031401 positive regulation of protein modification process	9	0.396312	9.375	0.129	Biological Process	GO:0031401	positive regulation of protein modification process	0.120359	0.396312	9	0	9	70
GO:0002253 activation of immune response	5	0.396312	5.208	0.156	Biological Process	GO:0002253	activation of immune response	0.120878	0.396312	5	0	5	32
GO:0030099 myeloid cell differentiation	5	0.396312	5.208	0.156	Biological Process	GO:0030099	myeloid cell differentiation	0.120878	0.396312	5	0	5	32
GO:0002708 positive regulation of lymphocyte mediated immunity	3	0.396312	3.125	0.2	Biological Process	GO:0002708	positive regulation of lymphocyte mediated immunity	0.122901	0.396312	3	0	3	15
GO:0002821 positive regulation of adaptive immune response	3	0.396312	3.125	0.2	Biological Process	GO:0002821	positive regulation of adaptive immune response	0.122901	0.396312	3	0	3	15
GO:0002824 positive regulation of adaptive immune response based on somatic recombination of immune receptors built from immunoglobulin superfamily domains	3	0.396312	3.125	0.2	Biological Process	GO:0002824	positive regulation of adaptive immune response based on somatic recombination of immune receptors built from immunoglobulin superfamily domains	0.122901	0.396312	3	0	3	15
GO:0031334 positive regulation of protein complex assembly	3	0.396312	3.125	0.2	Biological Process	GO:0031334	positive regulation of protein complex assembly	0.122901	0.396312	3	0	3	15
GO:0032635 interleukin-6 production	3	0.396312	3.125	0.2	Biological Process	GO:0032635	interleukin-6 production	0.122901	0.396312	3	0	3	15
GO:0043588 skin development	3	0.396312	3.125	0.2	Biological Process	GO:0043588	skin development	0.122901	0.396312	3	0	3	15
GO:0044706 multi-multicellular organism process	3	0.396312	3.125	0.2	Biological Process	GO:0044706	multi-multicellular organism process	0.122901	0.396312	2	1	3	15
GO:0051092 positive regulation of NF-kappaB transcription factor activity	3	0.396312	3.125	0.2	Biological Process	GO:0051092	positive regulation of NF-kappaB transcription factor activity	0.122901	0.396312	3	0	3	15
GO:0090087 regulation of peptide transport	3	0.396312	3.125	0.2	Biological Process	GO:0090087	regulation of peptide transport	0.122901	0.396312	3	0	3	15
GO:0097191 extrinsic apoptotic signaling pathway	3	0.396312	3.125	0.2	Biological Process	GO:0097191	extrinsic apoptotic signaling pathway	0.122901	0.396312	3	0	3	15
GO:0019438 aromatic compound biosynthetic process	19	0.396312	19.792	0.109	Biological Process	GO:0019438	aromatic compound biosynthetic process	0.124727	0.396312	16	3	19	175
GO:0048513 animal organ development	19	0.396312	19.792	0.109	Biological Process	GO:0048513	animal organ development	0.124727	0.396312	17	2	19	175
GO:0045859 regulation of protein kinase activity	7	0.396312	7.292	0.137	Biological Process	GO:0045859	regulation of protein kinase activity	0.12483	0.396312	7	0	7	51
GO:0010468 regulation of gene expression	20	0.396312	20.833	0.108	Biological Process	GO:0010468	regulation of gene expression	0.125543	0.396312	17	3	20	186
GO:0009889 regulation of biosynthetic process	20	0.396312	20.833	0.107	Biological Process	GO:0009889	regulation of biosynthetic process	0.130808	0.396312	18	2	20	187
GO:0051179 localization	36	0.396312	37.5	0.098	Biological Process	GO:0051179	localization	0.132161	0.396312	31	5	36	367
GO:0050900 leukocyte migration	4	0.396312	4.167	0.167	Biological Process	GO:0050900	leukocyte migration	0.132989	0.396312	4	0	4	24
GO:0097285 cell-type specific apoptotic process	5	0.396312	5.208	0.152	Biological Process	GO:0097285	cell-type specific apoptotic process	0.133494	0.396312	5	0	5	33
GO:0048534 hematopoietic or lymphoid organ development	7	0.396312	7.292	0.135	Biological Process	GO:0048534	hematopoietic or lymphoid organ development	0.134812	0.396312	6	1	7	52
GO:0001932 regulation of protein phosphorylation	10	0.396312	10.417	0.122	Biological Process	GO:0001932	regulation of protein phosphorylation	0.136258	0.396312	10	0	10	82
GO:0001228 transcriptional activator activity, RNA polymerase II transcription regulatory region sequence-specific binding	2	0.394373	2.381	0.25	Molecular Function	GO:0001228	transcriptional activator activity, RNA polymerase II transcription regulatory region sequence-specific binding	0.136287	0.394373	2	0	2	8
GO:0002020 protease binding	2	0.394373	2.381	0.25	Molecular Function	GO:0002020	protease binding	0.136287	0.394373	2	0	2	8
GO:0040012 regulation of locomotion	8	0.396312	8.333	0.129	Biological Process	GO:0040012	regulation of locomotion	0.136857	0.396312	8	0	8	62
GO:0009890 negative regulation of biosynthetic process	9	0.396312	9.375	0.125	Biological Process	GO:0009890	negative regulation of biosynthetic process	0.137148	0.396312	7	2	9	72
GO:0005102 receptor binding	15	0.394373	17.857	0.11	Molecular Function	GO:0005102	receptor binding	0.137997	0.394373	15	0	15	136
GO:0002292 T cell differentiation involved in immune response	2	0.396312	2.083	0.25	Biological Process	GO:0002292	T cell differentiation involved in immune response	0.138598	0.396312	2	0	2	8
GO:0002712 regulation of B cell mediated immunity	2	0.396312	2.083	0.25	Biological Process	GO:0002712	regulation of B cell mediated immunity	0.138598	0.396312	2	0	2	8
GO:0002763 positive regulation of myeloid leukocyte differentiation	2	0.396312	2.083	0.25	Biological Process	GO:0002763	positive regulation of myeloid leukocyte differentiation	0.138598	0.396312	2	0	2	8
GO:0002889 regulation of immunoglobulin mediated immune response	2	0.396312	2.083	0.25	Biological Process	GO:0002889	regulation of immunoglobulin mediated immune response	0.138598	0.396312	2	0	2	8
GO:0006766 vitamin metabolic process	2	0.396312	2.083	0.25	Biological Process	GO:0006766	vitamin metabolic process	0.138598	0.396312	2	0	2	8
GO:0007200 phospholipase C-activating G-protein coupled receptor signaling pathway	2	0.396312	2.083	0.25	Biological Process	GO:0007200	phospholipase C-activating G-protein coupled receptor signaling pathway	0.138598	0.396312	1	1	2	8
GO:0019935 cyclic-nucleotide-mediated signaling	2	0.396312	2.083	0.25	Biological Process	GO:0019935	cyclic-nucleotide-mediated signaling	0.138598	0.396312	2	0	2	8
GO:0030279 negative regulation of ossification	2	0.396312	2.083	0.25	Biological Process	GO:0030279	negative regulation of ossification	0.138598	0.396312	2	0	2	8
GO:0032479 regulation of type I interferon production	2	0.396312	2.083	0.25	Biological Process	GO:0032479	regulation of type I interferon production	0.138598	0.396312	2	0	2	8
GO:0032481 positive regulation of type I interferon production	2	0.396312	2.083	0.25	Biological Process	GO:0032481	positive regulation of type I interferon production	0.138598	0.396312	2	0	2	8
GO:0032735 positive regulation of interleukin-12 production	2	0.396312	2.083	0.25	Biological Process	GO:0032735	positive regulation of interleukin-12 production	0.138598	0.396312	2	0	2	8
GO:0035690 cellular response to drug	2	0.396312	2.083	0.25	Biological Process	GO:0035690	cellular response to drug	0.138598	0.396312	2	0	2	8
GO:0035710 CD4-positive, alpha-beta T cell activation	2	0.396312	2.083	0.25	Biological Process	GO:0035710	CD4-positive, alpha-beta T cell activation	0.138598	0.396312	2	0	2	8
GO:0043367 CD4-positive, alpha-beta T cell differentiation	2	0.396312	2.083	0.25	Biological Process	GO:0043367	CD4-positive, alpha-beta T cell differentiation	0.138598	0.396312	2	0	2	8
GO:0044843 cell cycle G1/S phase transition	2	0.396312	2.083	0.25	Biological Process	GO:0044843	cell cycle G1/S phase transition	0.138598	0.396312	2	0	2	8
GO:0045069 regulation of viral genome replication	2	0.396312	2.083	0.25	Biological Process	GO:0045069	regulation of viral genome replication	0.138598	0.396312	2	0	2	8
GO:0045661 regulation of myoblast differentiation	2	0.396312	2.083	0.25	Biological Process	GO:0045661	regulation of myoblast differentiation	0.138598	0.396312	2	0	2	8
GO:0045727 positive regulation of translation	2	0.396312	2.083	0.25	Biological Process	GO:0045727	positive regulation of translation	0.138598	0.396312	2	0	2	8
GO:0048565 digestive tract development	2	0.396312	2.083	0.25	Biological Process	GO:0048565	digestive tract development	0.138598	0.396312	2	0	2	8
GO:0050796 regulation of insulin secretion	2	0.396312	2.083	0.25	Biological Process	GO:0050796	regulation of insulin secretion	0.138598	0.396312	2	0	2	8
GO:0051651 maintenance of location in cell	2	0.396312	2.083	0.25	Biological Process	GO:0051651	maintenance of location in cell	0.138598	0.396312	2	0	2	8
GO:0055123 digestive system development	2	0.396312	2.083	0.25	Biological Process	GO:0055123	digestive system development	0.138598	0.396312	2	0	2	8
GO:0061082 myeloid leukocyte cytokine production	2	0.396312	2.083	0.25	Biological Process	GO:0061082	myeloid leukocyte cytokine production	0.138598	0.396312	2	0	2	8
GO:0071103 DNA conformation change	2	0.396312	2.083	0.25	Biological Process	GO:0071103	DNA conformation change	0.138598	0.396312	2	0	2	8
GO:1901224 positive regulation of NIK/NF-kappaB signaling	2	0.396312	2.083	0.25	Biological Process	GO:1901224	positive regulation of NIK/NF-kappaB signaling	0.138598	0.396312	2	0	2	8
GO:1901988 negative regulation of cell cycle phase transition	2	0.396312	2.083	0.25	Biological Process	GO:1901988	negative regulation of cell cycle phase transition	0.138598	0.396312	2	0	2	8
GO:2001236 regulation of extrinsic apoptotic signaling pathway	2	0.396312	2.083	0.25	Biological Process	GO:2001236	regulation of extrinsic apoptotic signaling pathway	0.138598	0.396312	2	0	2	8
GO:0019900 kinase binding	3	0.394373	3.571	0.188	Molecular Function	GO:0019900	kinase binding	0.139303	0.394373	3	0	3	16
GO:0019901 protein kinase binding	3	0.394373	3.571	0.188	Molecular Function	GO:0019901	protein kinase binding	0.139303	0.394373	3	0	3	16
GO:0031625 ubiquitin protein ligase binding	3	0.394373	3.571	0.188	Molecular Function	GO:0031625	ubiquitin protein ligase binding	0.139303	0.394373	3	0	3	16
GO:0000323 lytic vacuole	5	0.879638	5.747	0.139	Cellular Component	GO:0000323	lytic vacuole	0.139547	0.879638	5	0	5	36
GO:0005764 lysosome	5	0.879638	5.747	0.139	Cellular Component	GO:0005764	lysosome	0.139547	0.879638	5	0	5	36
GO:0008219 cell death	14	0.396312	14.583	0.113	Biological Process	GO:0008219	cell death	0.139622	0.396312	13	1	14	124
GO:0016265 death	14	0.396312	14.583	0.113	Biological Process	GO:0016265	death	0.139622	0.396312	13	1	14	124
GO:0007600 sensory perception	3	0.396312	3.125	0.188	Biological Process	GO:0007600	sensory perception	0.142519	0.396312	2	1	3	16
GO:0016064 immunoglobulin mediated immune response	3	0.396312	3.125	0.188	Biological Process	GO:0016064	immunoglobulin mediated immune response	0.142519	0.396312	3	0	3	16
GO:0019724 B cell mediated immunity	3	0.396312	3.125	0.188	Biological Process	GO:0019724	B cell mediated immunity	0.142519	0.396312	3	0	3	16
GO:0022602 ovulation cycle process	3	0.396312	3.125	0.188	Biological Process	GO:0022602	ovulation cycle process	0.142519	0.396312	2	1	3	16
GO:0030278 regulation of ossification	3	0.396312	3.125	0.188	Biological Process	GO:0030278	regulation of ossification	0.142519	0.396312	3	0	3	16
GO:0042493 response to drug	3	0.396312	3.125	0.188	Biological Process	GO:0042493	response to drug	0.142519	0.396312	3	0	3	16
GO:0072594 establishment of protein localization to organelle	3	0.396312	3.125	0.188	Biological Process	GO:0072594	establishment of protein localization to organelle	0.142519	0.396312	2	1	3	16
GO:0001664 G-protein coupled receptor binding	4	0.394373	4.762	0.16	Molecular Function	GO:0001664	G-protein coupled receptor binding	0.144603	0.394373	4	0	4	25
GO:0030246 carbohydrate binding	4	0.394373	4.762	0.16	Molecular Function	GO:0030246	carbohydrate binding	0.144603	0.394373	4	0	4	25
GO:0000165 MAPK cascade	7	0.396312	7.292	0.132	Biological Process	GO:0000165	MAPK cascade	0.145181	0.396312	7	0	7	53
GO:0003676 nucleic acid binding	13	0.394373	15.476	0.112	Molecular Function	GO:0003676	nucleic acid binding	0.147999	0.394373	12	1	13	116
GO:0006417 regulation of translation	4	0.396312	4.167	0.16	Biological Process	GO:0006417	regulation of translation	0.148701	0.396312	4	0	4	25
GO:1902532 negative regulation of intracellular signal transduction	4	0.396312	4.167	0.16	Biological Process	GO:1902532	negative regulation of intracellular signal transduction	0.148701	0.396312	4	0	4	25
GO:2000241 regulation of reproductive process	4	0.396312	4.167	0.16	Biological Process	GO:2000241	regulation of reproductive process	0.148701	0.396312	3	1	4	25
GO:0001650 fibrillar center	1	0.879638	1.149	0.5	Cellular Component	GO:0001650	fibrillar center	0.149004	0.879638	1	0	1	2
GO:0031970 organelle envelope lumen	1	0.879638	1.149	0.5	Cellular Component	GO:0031970	organelle envelope lumen	0.149004	0.879638	1	0	1	2
GO:0035631 CD40 receptor complex	1	0.879638	1.149	0.5	Cellular Component	GO:0035631	CD40 receptor complex	0.149004	0.879638	1	0	1	2
GO:0043209 myelin sheath	1	0.879638	1.149	0.5	Cellular Component	GO:0043209	myelin sheath	0.149004	0.879638	1	0	1	2
GO:0044452 nucleolar part	1	0.879638	1.149	0.5	Cellular Component	GO:0044452	nucleolar part	0.149004	0.879638	1	0	1	2
GO:0097225 sperm midpiece	1	0.879638	1.149	0.5	Cellular Component	GO:0097225	sperm midpiece	0.149004	0.879638	0	1	1	2
GO:0005887 integral component of plasma membrane	6	0.879638	6.897	0.128	Cellular Component	GO:0005887	integral component of plasma membrane	0.149378	0.879638	4	2	6	47
GO:0048471 perinuclear region of cytoplasm	5	0.879638	5.747	0.135	Cellular Component	GO:0048471	perinuclear region of cytoplasm	0.151985	0.879638	4	1	5	37
GO:0023014 signal transduction by protein phosphorylation	7	0.396312	7.292	0.13	Biological Process	GO:0023014	signal transduction by protein phosphorylation	0.155927	0.396312	7	0	7	54
GO:0043549 regulation of kinase activity	7	0.396312	7.292	0.13	Biological Process	GO:0043549	regulation of kinase activity	0.155927	0.396312	7	0	7	54
GO:2000145 regulation of cell motility	7	0.396312	7.292	0.13	Biological Process	GO:2000145	regulation of cell motility	0.155927	0.396312	7	0	7	54
GO:0000400 four-way junction DNA binding	1	0.394373	1.19	0.5	Molecular Function	GO:0000400	four-way junction DNA binding	0.158444	0.394373	1	0	1	2
GO:0001098 basal transcription machinery binding	1	0.394373	1.19	0.5	Molecular Function	GO:0001098	basal transcription machinery binding	0.158444	0.394373	1	0	1	2
GO:0001099 basal RNA polymerase II transcription machinery binding	1	0.394373	1.19	0.5	Molecular Function	GO:0001099	basal RNA polymerase II transcription machinery binding	0.158444	0.394373	1	0	1	2
GO:0001965 G-protein alpha-subunit binding	1	0.394373	1.19	0.5	Molecular Function	GO:0001965	G-protein alpha-subunit binding	0.158444	0.394373	1	0	1	2
GO:0002039 p53 binding	1	0.394373	1.19	0.5	Molecular Function	GO:0002039	p53 binding	0.158444	0.394373	1	0	1	2
GO:0003727 single-stranded RNA binding	1	0.394373	1.19	0.5	Molecular Function	GO:0003727	single-stranded RNA binding	0.158444	0.394373	1	0	1	2
GO:0004540 ribonuclease activity	1	0.394373	1.19	0.5	Molecular Function	GO:0004540	ribonuclease activity	0.158444	0.394373	1	0	1	2
GO:0004939 beta-adrenergic receptor activity	1	0.394373	1.19	0.5	Molecular Function	GO:0004939	beta-adrenergic receptor activity	0.158444	0.394373	1	0	1	2
GO:0004962 endothelin receptor activity	1	0.394373	1.19	0.5	Molecular Function	GO:0004962	endothelin receptor activity	0.158444	0.394373	1	0	1	2
GO:0004985 opioid receptor activity	1	0.394373	1.19	0.5	Molecular Function	GO:0004985	opioid receptor activity	0.158444	0.394373	0	1	1	2
GO:0005536 glucose binding	1	0.394373	1.19	0.5	Molecular Function	GO:0005536	glucose binding	0.158444	0.394373	1	0	1	2
GO:0008235 metalloexopeptidase activity	1	0.394373	1.19	0.5	Molecular Function	GO:0008235	metalloexopeptidase activity	0.158444	0.394373	1	0	1	2
GO:0016722 oxidoreductase activity, oxidizing metal ions	1	0.394373	1.19	0.5	Molecular Function	GO:0016722	oxidoreductase activity, oxidizing metal ions	0.158444	0.394373	0	1	1	2
GO:0017025 TBP-class protein binding	1	0.394373	1.19	0.5	Molecular Function	GO:0017025	TBP-class protein binding	0.158444	0.394373	1	0	1	2
GO:0030284 estrogen receptor activity	1	0.394373	1.19	0.5	Molecular Function	GO:0030284	estrogen receptor activity	0.158444	0.394373	1	0	1	2
GO:0031432 titin binding	1	0.394373	1.19	0.5	Molecular Function	GO:0031432	titin binding	0.158444	0.394373	1	0	1	2
GO:0042169 SH2 domain binding	1	0.394373	1.19	0.5	Molecular Function	GO:0042169	SH2 domain binding	0.158444	0.394373	1	0	1	2
GO:0044378 non-sequence-specific DNA binding, bending	1	0.394373	1.19	0.5	Molecular Function	GO:0044378	non-sequence-specific DNA binding, bending	0.158444	0.394373	1	0	1	2
GO:0046790 virion binding	1	0.394373	1.19	0.5	Molecular Function	GO:0046790	virion binding	0.158444	0.394373	1	0	1	2
GO:0051380 norepinephrine binding	1	0.394373	1.19	0.5	Molecular Function	GO:0051380	norepinephrine binding	0.158444	0.394373	1	0	1	2
GO:0003690 double-stranded DNA binding	3	0.394373	3.571	0.176	Molecular Function	GO:0003690	double-stranded DNA binding	0.159536	0.394373	3	0	3	17
GO:0044389 ubiquitin-like protein ligase binding	3	0.394373	3.571	0.176	Molecular Function	GO:0044389	ubiquitin-like protein ligase binding	0.159536	0.394373	3	0	3	17
GO:0000050 urea cycle	1	0.396312	1.042	0.5	Biological Process	GO:0000050	urea cycle	0.159921	0.396312	1	0	1	2
GO:0001502 cartilage condensation	1	0.396312	1.042	0.5	Biological Process	GO:0001502	cartilage condensation	0.159921	0.396312	1	0	1	2
GO:0001547 antral ovarian follicle growth	1	0.396312	1.042	0.5	Biological Process	GO:0001547	antral ovarian follicle growth	0.159921	0.396312	1	0	1	2
GO:0001754 eye photoreceptor cell differentiation	1	0.396312	1.042	0.5	Biological Process	GO:0001754	eye photoreceptor cell differentiation	0.159921	0.396312	1	0	1	2
GO:0001914 regulation of T cell mediated cytotoxicity	1	0.396312	1.042	0.5	Biological Process	GO:0001914	regulation of T cell mediated cytotoxicity	0.159921	0.396312	1	0	1	2
GO:0001916 positive regulation of T cell mediated cytotoxicity	1	0.396312	1.042	0.5	Biological Process	GO:0001916	positive regulation of T cell mediated cytotoxicity	0.159921	0.396312	1	0	1	2
GO:0001952 regulation of cell-matrix adhesion	1	0.396312	1.042	0.5	Biological Process	GO:0001952	regulation of cell-matrix adhesion	0.159921	0.396312	1	0	1	2
GO:0001960 negative regulation of cytokine-mediated signaling pathway	1	0.396312	1.042	0.5	Biological Process	GO:0001960	negative regulation of cytokine-mediated signaling pathway	0.159921	0.396312	1	0	1	2
GO:0001990 regulation of systemic arterial blood pressure by hormone	1	0.396312	1.042	0.5	Biological Process	GO:0001990	regulation of systemic arterial blood pressure by hormone	0.159921	0.396312	1	0	1	2
GO:0002011 morphogenesis of an epithelial sheet	1	0.396312	1.042	0.5	Biological Process	GO:0002011	morphogenesis of an epithelial sheet	0.159921	0.396312	1	0	1	2
GO:0002053 positive regulation of mesenchymal cell proliferation	1	0.396312	1.042	0.5	Biological Process	GO:0002053	positive regulation of mesenchymal cell proliferation	0.159921	0.396312	1	0	1	2
GO:0002063 chondrocyte development	1	0.396312	1.042	0.5	Biological Process	GO:0002063	chondrocyte development	0.159921	0.396312	1	0	1	2
GO:0002246 wound healing involved in inflammatory response	1	0.396312	1.042	0.5	Biological Process	GO:0002246	wound healing involved in inflammatory response	0.159921	0.396312	1	0	1	2
GO:0002295 T-helper cell lineage commitment	1	0.396312	1.042	0.5	Biological Process	GO:0002295	T-helper cell lineage commitment	0.159921	0.396312	1	0	1	2
GO:0002363 alpha-beta T cell lineage commitment	1	0.396312	1.042	0.5	Biological Process	GO:0002363	alpha-beta T cell lineage commitment	0.159921	0.396312	1	0	1	2
GO:0002374 cytokine secretion involved in immune response	1	0.396312	1.042	0.5	Biological Process	GO:0002374	cytokine secretion involved in immune response	0.159921	0.396312	1	0	1	2
GO:0002418 immune response to tumor cell	1	0.396312	1.042	0.5	Biological Process	GO:0002418	immune response to tumor cell	0.159921	0.396312	1	0	1	2
GO:0002534 cytokine production involved in inflammatory response	1	0.396312	1.042	0.5	Biological Process	GO:0002534	cytokine production involved in inflammatory response	0.159921	0.396312	1	0	1	2
GO:0002678 positive regulation of chronic inflammatory response	1	0.396312	1.042	0.5	Biological Process	GO:0002678	positive regulation of chronic inflammatory response	0.159921	0.396312	1	0	1	2
GO:0002704 negative regulation of leukocyte mediated immunity	1	0.396312	1.042	0.5	Biological Process	GO:0002704	negative regulation of leukocyte mediated immunity	0.159921	0.396312	1	0	1	2
GO:0002707 negative regulation of lymphocyte mediated immunity	1	0.396312	1.042	0.5	Biological Process	GO:0002707	negative regulation of lymphocyte mediated immunity	0.159921	0.396312	1	0	1	2
GO:0002717 positive regulation of natural killer cell mediated immunity	1	0.396312	1.042	0.5	Biological Process	GO:0002717	positive regulation of natural killer cell mediated immunity	0.159921	0.396312	1	0	1	2
GO:0002730 regulation of dendritic cell cytokine production	1	0.396312	1.042	0.5	Biological Process	GO:0002730	regulation of dendritic cell cytokine production	0.159921	0.396312	1	0	1	2
GO:0002739 regulation of cytokine secretion involved in immune response	1	0.396312	1.042	0.5	Biological Process	GO:0002739	regulation of cytokine secretion involved in immune response	0.159921	0.396312	1	0	1	2
GO:0002740 negative regulation of cytokine secretion involved in immune response	1	0.396312	1.042	0.5	Biological Process	GO:0002740	negative regulation of cytokine secretion involved in immune response	0.159921	0.396312	1	0	1	2
GO:0002829 negative regulation of type 2 immune response	1	0.396312	1.042	0.5	Biological Process	GO:0002829	negative regulation of type 2 immune response	0.159921	0.396312	1	0	1	2
GO:0002834 regulation of response to tumor cell	1	0.396312	1.042	0.5	Biological Process	GO:0002834	regulation of response to tumor cell	0.159921	0.396312	1	0	1	2
GO:0002837 regulation of immune response to tumor cell	1	0.396312	1.042	0.5	Biological Process	GO:0002837	regulation of immune response to tumor cell	0.159921	0.396312	1	0	1	2
GO:0002876 positive regulation of chronic inflammatory response to antigenic stimulus	1	0.396312	1.042	0.5	Biological Process	GO:0002876	positive regulation of chronic inflammatory response to antigenic stimulus	0.159921	0.396312	1	0	1	2
GO:0002925 positive regulation of humoral immune response mediated by circulating immunoglobulin	1	0.396312	1.042	0.5	Biological Process	GO:0002925	positive regulation of humoral immune response mediated by circulating immunoglobulin	0.159921	0.396312	1	0	1	2
GO:0003044 regulation of systemic arterial blood pressure mediated by a chemical signal	1	0.396312	1.042	0.5	Biological Process	GO:0003044	regulation of systemic arterial blood pressure mediated by a chemical signal	0.159921	0.396312	1	0	1	2
GO:0003197 endocardial cushion development	1	0.396312	1.042	0.5	Biological Process	GO:0003197	endocardial cushion development	0.159921	0.396312	1	0	1	2
GO:0003203 endocardial cushion morphogenesis	1	0.396312	1.042	0.5	Biological Process	GO:0003203	endocardial cushion morphogenesis	0.159921	0.396312	1	0	1	2
GO:0003338 metanephros morphogenesis	1	0.396312	1.042	0.5	Biological Process	GO:0003338	metanephros morphogenesis	0.159921	0.396312	1	0	1	2
GO:0003413 chondrocyte differentiation involved in endochondral bone morphogenesis	1	0.396312	1.042	0.5	Biological Process	GO:0003413	chondrocyte differentiation involved in endochondral bone morphogenesis	0.159921	0.396312	1	0	1	2
GO:0006265 DNA topological change	1	0.396312	1.042	0.5	Biological Process	GO:0006265	DNA topological change	0.159921	0.396312	1	0	1	2
GO:0006595 polyamine metabolic process	1	0.396312	1.042	0.5	Biological Process	GO:0006595	polyamine metabolic process	0.159921	0.396312	1	0	1	2
GO:0006598 polyamine catabolic process	1	0.396312	1.042	0.5	Biological Process	GO:0006598	polyamine catabolic process	0.159921	0.396312	1	0	1	2
GO:0006972 hyperosmotic response	1	0.396312	1.042	0.5	Biological Process	GO:0006972	hyperosmotic response	0.159921	0.396312	1	0	1	2
GO:0007160 cell-matrix adhesion	1	0.396312	1.042	0.5	Biological Process	GO:0007160	cell-matrix adhesion	0.159921	0.396312	1	0	1	2
GO:0007250 activation of NF-kappaB-inducing kinase activity	1	0.396312	1.042	0.5	Biological Process	GO:0007250	activation of NF-kappaB-inducing kinase activity	0.159921	0.396312	1	0	1	2
GO:0007253 cytoplasmic sequestering of NF-kappaB	1	0.396312	1.042	0.5	Biological Process	GO:0007253	cytoplasmic sequestering of NF-kappaB	0.159921	0.396312	1	0	1	2
GO:0007263 nitric oxide mediated signal transduction	1	0.396312	1.042	0.5	Biological Process	GO:0007263	nitric oxide mediated signal transduction	0.159921	0.396312	1	0	1	2
GO:0009445 putrescine metabolic process	1	0.396312	1.042	0.5	Biological Process	GO:0009445	putrescine metabolic process	0.159921	0.396312	1	0	1	2
GO:0009447 putrescine catabolic process	1	0.396312	1.042	0.5	Biological Process	GO:0009447	putrescine catabolic process	0.159921	0.396312	1	0	1	2
GO:0010171 body morphogenesis	1	0.396312	1.042	0.5	Biological Process	GO:0010171	body morphogenesis	0.159921	0.396312	1	0	1	2
GO:0010224 response to UV-B	1	0.396312	1.042	0.5	Biological Process	GO:0010224	response to UV-B	0.159921	0.396312	1	0	1	2
GO:0010259 multicellular organism aging	1	0.396312	1.042	0.5	Biological Process	GO:0010259	multicellular organism aging	0.159921	0.396312	1	0	1	2
GO:0010464 regulation of mesenchymal cell proliferation	1	0.396312	1.042	0.5	Biological Process	GO:0010464	regulation of mesenchymal cell proliferation	0.159921	0.396312	1	0	1	2
GO:0010573 vascular endothelial growth factor production	1	0.396312	1.042	0.5	Biological Process	GO:0010573	vascular endothelial growth factor production	0.159921	0.396312	1	0	1	2
GO:0010574 regulation of vascular endothelial growth factor production	1	0.396312	1.042	0.5	Biological Process	GO:0010574	regulation of vascular endothelial growth factor production	0.159921	0.396312	1	0	1	2
GO:0010575 positive regulation of vascular endothelial growth factor production	1	0.396312	1.042	0.5	Biological Process	GO:0010575	positive regulation of vascular endothelial growth factor production	0.159921	0.396312	1	0	1	2
GO:0010623 developmental programmed cell death	1	0.396312	1.042	0.5	Biological Process	GO:0010623	developmental programmed cell death	0.159921	0.396312	1	0	1	2
GO:0010661 positive regulation of muscle cell apoptotic process	1	0.396312	1.042	0.5	Biological Process	GO:0010661	positive regulation of muscle cell apoptotic process	0.159921	0.396312	1	0	1	2
GO:0010669 epithelial structure maintenance	1	0.396312	1.042	0.5	Biological Process	GO:0010669	epithelial structure maintenance	0.159921	0.396312	1	0	1	2
GO:0010693 negative regulation of alkaline phosphatase activity	1	0.396312	1.042	0.5	Biological Process	GO:0010693	negative regulation of alkaline phosphatase activity	0.159921	0.396312	1	0	1	2
GO:0010745 negative regulation of macrophage derived foam cell differentiation	1	0.396312	1.042	0.5	Biological Process	GO:0010745	negative regulation of macrophage derived foam cell differentiation	0.159921	0.396312	1	0	1	2
GO:0010761 fibroblast migration	1	0.396312	1.042	0.5	Biological Process	GO:0010761	fibroblast migration	0.159921	0.396312	1	0	1	2
GO:0010762 regulation of fibroblast migration	1	0.396312	1.042	0.5	Biological Process	GO:0010762	regulation of fibroblast migration	0.159921	0.396312	1	0	1	2
GO:0014889 muscle atrophy	1	0.396312	1.042	0.5	Biological Process	GO:0014889	muscle atrophy	0.159921	0.396312	1	0	1	2
GO:0017014 protein nitrosylation	1	0.396312	1.042	0.5	Biological Process	GO:0017014	protein nitrosylation	0.159921	0.396312	1	0	1	2
GO:0018119 peptidyl-cysteine S-nitrosylation	1	0.396312	1.042	0.5	Biological Process	GO:0018119	peptidyl-cysteine S-nitrosylation	0.159921	0.396312	1	0	1	2
GO:0019065 receptor-mediated endocytosis of virus by host cell	1	0.396312	1.042	0.5	Biological Process	GO:0019065	receptor-mediated endocytosis of virus by host cell	0.159921	0.396312	1	0	1	2
GO:0019076 viral release from host cell	1	0.396312	1.042	0.5	Biological Process	GO:0019076	viral release from host cell	0.159921	0.396312	1	0	1	2
GO:0019262 N-acetylneuraminate catabolic process	1	0.396312	1.042	0.5	Biological Process	GO:0019262	N-acetylneuraminate catabolic process	0.159921	0.396312	1	0	1	2
GO:0019627 urea metabolic process	1	0.396312	1.042	0.5	Biological Process	GO:0019627	urea metabolic process	0.159921	0.396312	1	0	1	2
GO:0030277 maintenance of gastrointestinal epithelium	1	0.396312	1.042	0.5	Biological Process	GO:0030277	maintenance of gastrointestinal epithelium	0.159921	0.396312	1	0	1	2
GO:0030520 intracellular estrogen receptor signaling pathway	1	0.396312	1.042	0.5	Biological Process	GO:0030520	intracellular estrogen receptor signaling pathway	0.159921	0.396312	1	0	1	2
GO:0030656 regulation of vitamin metabolic process	1	0.396312	1.042	0.5	Biological Process	GO:0030656	regulation of vitamin metabolic process	0.159921	0.396312	1	0	1	2
GO:0031050 dsRNA fragmentation	1	0.396312	1.042	0.5	Biological Process	GO:0031050	dsRNA fragmentation	0.159921	0.396312	1	0	1	2
GO:0032332 positive regulation of chondrocyte differentiation	1	0.396312	1.042	0.5	Biological Process	GO:0032332	positive regulation of chondrocyte differentiation	0.159921	0.396312	1	0	1	2
GO:0032392 DNA geometric change	1	0.396312	1.042	0.5	Biological Process	GO:0032392	DNA geometric change	0.159921	0.396312	1	0	1	2
GO:0033173 calcineurin-NFAT signaling cascade	1	0.396312	1.042	0.5	Biological Process	GO:0033173	calcineurin-NFAT signaling cascade	0.159921	0.396312	1	0	1	2
GO:0033598 mammary gland epithelial cell proliferation	1	0.396312	1.042	0.5	Biological Process	GO:0033598	mammary gland epithelial cell proliferation	0.159921	0.396312	1	0	1	2
GO:0034114 regulation of heterotypic cell-cell adhesion	1	0.396312	1.042	0.5	Biological Process	GO:0034114	regulation of heterotypic cell-cell adhesion	0.159921	0.396312	1	0	1	2
GO:0034142 toll-like receptor 4 signaling pathway	1	0.396312	1.042	0.5	Biological Process	GO:0034142	toll-like receptor 4 signaling pathway	0.159921	0.396312	1	0	1	2
GO:0034349 glial cell apoptotic process	1	0.396312	1.042	0.5	Biological Process	GO:0034349	glial cell apoptotic process	0.159921	0.396312	1	0	1	2
GO:0034390 smooth muscle cell apoptotic process	1	0.396312	1.042	0.5	Biological Process	GO:0034390	smooth muscle cell apoptotic process	0.159921	0.396312	1	0	1	2
GO:0034391 regulation of smooth muscle cell apoptotic process	1	0.396312	1.042	0.5	Biological Process	GO:0034391	regulation of smooth muscle cell apoptotic process	0.159921	0.396312	1	0	1	2
GO:0034393 positive regulation of smooth muscle cell apoptotic process	1	0.396312	1.042	0.5	Biological Process	GO:0034393	positive regulation of smooth muscle cell apoptotic process	0.159921	0.396312	1	0	1	2
GO:0034502 protein localization to chromosome	1	0.396312	1.042	0.5	Biological Process	GO:0034502	protein localization to chromosome	0.159921	0.396312	1	0	1	2
GO:0035094 response to nicotine	1	0.396312	1.042	0.5	Biological Process	GO:0035094	response to nicotine	0.159921	0.396312	1	0	1	2
GO:0035162 embryonic hemopoiesis	1	0.396312	1.042	0.5	Biological Process	GO:0035162	embryonic hemopoiesis	0.159921	0.396312	0	1	1	2
GO:0035196 production of miRNAs involved in gene silencing by miRNA	1	0.396312	1.042	0.5	Biological Process	GO:0035196	production of miRNAs involved in gene silencing by miRNA	0.159921	0.396312	1	0	1	2
GO:0035313 wound healing, spreading of epidermal cells	1	0.396312	1.042	0.5	Biological Process	GO:0035313	wound healing, spreading of epidermal cells	0.159921	0.396312	1	0	1	2
GO:0035507 regulation of myosin-light-chain-phosphatase activity	1	0.396312	1.042	0.5	Biological Process	GO:0035507	regulation of myosin-light-chain-phosphatase activity	0.159921	0.396312	1	0	1	2
GO:0035509 negative regulation of myosin-light-chain-phosphatase activity	1	0.396312	1.042	0.5	Biological Process	GO:0035509	negative regulation of myosin-light-chain-phosphatase activity	0.159921	0.396312	1	0	1	2
GO:0038003 opioid receptor signaling pathway	1	0.396312	1.042	0.5	Biological Process	GO:0038003	opioid receptor signaling pathway	0.159921	0.396312	0	1	1	2
GO:0039531 regulation of viral-induced cytoplasmic pattern recognition receptor signaling pathway	1	0.396312	1.042	0.5	Biological Process	GO:0039531	regulation of viral-induced cytoplasmic pattern recognition receptor signaling pathway	0.159921	0.396312	1	0	1	2
GO:0039692 single stranded viral RNA replication via double stranded DNA intermediate	1	0.396312	1.042	0.5	Biological Process	GO:0039692	single stranded viral RNA replication via double stranded DNA intermediate	0.159921	0.396312	1	0	1	2
GO:0042345 regulation of NF-kappaB import into nucleus	1	0.396312	1.042	0.5	Biological Process	GO:0042345	regulation of NF-kappaB import into nucleus	0.159921	0.396312	1	0	1	2
GO:0042347 negative regulation of NF-kappaB import into nucleus	1	0.396312	1.042	0.5	Biological Process	GO:0042347	negative regulation of NF-kappaB import into nucleus	0.159921	0.396312	1	0	1	2
GO:0042348 NF-kappaB import into nucleus	1	0.396312	1.042	0.5	Biological Process	GO:0042348	NF-kappaB import into nucleus	0.159921	0.396312	1	0	1	2
GO:0042359 vitamin D metabolic process	1	0.396312	1.042	0.5	Biological Process	GO:0042359	vitamin D metabolic process	0.159921	0.396312	1	0	1	2
GO:0042362 fat-soluble vitamin biosynthetic process	1	0.396312	1.042	0.5	Biological Process	GO:0042362	fat-soluble vitamin biosynthetic process	0.159921	0.396312	1	0	1	2
GO:0042368 vitamin D biosynthetic process	1	0.396312	1.042	0.5	Biological Process	GO:0042368	vitamin D biosynthetic process	0.159921	0.396312	1	0	1	2
GO:0042635 positive regulation of hair cycle	1	0.396312	1.042	0.5	Biological Process	GO:0042635	positive regulation of hair cycle	0.159921	0.396312	1	0	1	2
GO:0042992 negative regulation of transcription factor import into nucleus	1	0.396312	1.042	0.5	Biological Process	GO:0042992	negative regulation of transcription factor import into nucleus	0.159921	0.396312	1	0	1	2
GO:0042994 cytoplasmic sequestering of transcription factor	1	0.396312	1.042	0.5	Biological Process	GO:0042994	cytoplasmic sequestering of transcription factor	0.159921	0.396312	1	0	1	2
GO:0043368 positive T cell selection	1	0.396312	1.042	0.5	Biological Process	GO:0043368	positive T cell selection	0.159921	0.396312	1	0	1	2
GO:0043369 CD4-positive or CD8-positive, alpha-beta T cell lineage commitment	1	0.396312	1.042	0.5	Biological Process	GO:0043369	CD4-positive or CD8-positive, alpha-beta T cell lineage commitment	0.159921	0.396312	1	0	1	2
GO:0043373 CD4-positive, alpha-beta T cell lineage commitment	1	0.396312	1.042	0.5	Biological Process	GO:0043373	CD4-positive, alpha-beta T cell lineage commitment	0.159921	0.396312	1	0	1	2
GO:0043525 positive regulation of neuron apoptotic process	1	0.396312	1.042	0.5	Biological Process	GO:0043525	positive regulation of neuron apoptotic process	0.159921	0.396312	1	0	1	2
GO:0043951 negative regulation of cAMP-mediated signaling	1	0.396312	1.042	0.5	Biological Process	GO:0043951	negative regulation of cAMP-mediated signaling	0.159921	0.396312	1	0	1	2
GO:0044319 wound healing, spreading of cells	1	0.396312	1.042	0.5	Biological Process	GO:0044319	wound healing, spreading of cells	0.159921	0.396312	1	0	1	2
GO:0045056 transcytosis	1	0.396312	1.042	0.5	Biological Process	GO:0045056	transcytosis	0.159921	0.396312	1	0	1	2
GO:0045058 T cell selection	1	0.396312	1.042	0.5	Biological Process	GO:0045058	T cell selection	0.159921	0.396312	1	0	1	2
GO:0045091 regulation of single stranded viral RNA replication via double stranded DNA intermediate	1	0.396312	1.042	0.5	Biological Process	GO:0045091	regulation of single stranded viral RNA replication via double stranded DNA intermediate	0.159921	0.396312	1	0	1	2
GO:0045746 negative regulation of Notch signaling pathway	1	0.396312	1.042	0.5	Biological Process	GO:0045746	negative regulation of Notch signaling pathway	0.159921	0.396312	1	0	1	2
GO:0045933 positive regulation of muscle contraction	1	0.396312	1.042	0.5	Biological Process	GO:0045933	positive regulation of muscle contraction	0.159921	0.396312	1	0	1	2
GO:0045954 positive regulation of natural killer cell mediated cytotoxicity	1	0.396312	1.042	0.5	Biological Process	GO:0045954	positive regulation of natural killer cell mediated cytotoxicity	0.159921	0.396312	1	0	1	2
GO:0046136 positive regulation of vitamin metabolic process	1	0.396312	1.042	0.5	Biological Process	GO:0046136	positive regulation of vitamin metabolic process	0.159921	0.396312	1	0	1	2
GO:0046348 amino sugar catabolic process	1	0.396312	1.042	0.5	Biological Process	GO:0046348	amino sugar catabolic process	0.159921	0.396312	1	0	1	2
GO:0048291 isotype switching to IgG isotypes	1	0.396312	1.042	0.5	Biological Process	GO:0048291	isotype switching to IgG isotypes	0.159921	0.396312	1	0	1	2
GO:0048302 regulation of isotype switching to IgG isotypes	1	0.396312	1.042	0.5	Biological Process	GO:0048302	regulation of isotype switching to IgG isotypes	0.159921	0.396312	1	0	1	2
GO:0048304 positive regulation of isotype switching to IgG isotypes	1	0.396312	1.042	0.5	Biological Process	GO:0048304	positive regulation of isotype switching to IgG isotypes	0.159921	0.396312	1	0	1	2
GO:0048483 autonomic nervous system development	1	0.396312	1.042	0.5	Biological Process	GO:0048483	autonomic nervous system development	0.159921	0.396312	1	0	1	2
GO:0048484 enteric nervous system development	1	0.396312	1.042	0.5	Biological Process	GO:0048484	enteric nervous system development	0.159921	0.396312	1	0	1	2
GO:0050765 negative regulation of phagocytosis	1	0.396312	1.042	0.5	Biological Process	GO:0050765	negative regulation of phagocytosis	0.159921	0.396312	1	0	1	2
GO:0050850 positive regulation of calcium-mediated signaling	1	0.396312	1.042	0.5	Biological Process	GO:0050850	positive regulation of calcium-mediated signaling	0.159921	0.396312	1	0	1	2
GO:0050926 regulation of positive chemotaxis	1	0.396312	1.042	0.5	Biological Process	GO:0050926	regulation of positive chemotaxis	0.159921	0.396312	1	0	1	2
GO:0050927 positive regulation of positive chemotaxis	1	0.396312	1.042	0.5	Biological Process	GO:0050927	positive regulation of positive chemotaxis	0.159921	0.396312	1	0	1	2
GO:0051000 positive regulation of nitric-oxide synthase activity	1	0.396312	1.042	0.5	Biological Process	GO:0051000	positive regulation of nitric-oxide synthase activity	0.159921	0.396312	1	0	1	2
GO:0051044 positive regulation of membrane protein ectodomain proteolysis	1	0.396312	1.042	0.5	Biological Process	GO:0051044	positive regulation of membrane protein ectodomain proteolysis	0.159921	0.396312	1	0	1	2
GO:0051103 DNA ligation involved in DNA repair	1	0.396312	1.042	0.5	Biological Process	GO:0051103	DNA ligation involved in DNA repair	0.159921	0.396312	1	0	1	2
GO:0051709 regulation of killing of cells of other organism	1	0.396312	1.042	0.5	Biological Process	GO:0051709	regulation of killing of cells of other organism	0.159921	0.396312	1	0	1	2
GO:0051712 positive regulation of killing of cells of other organism	1	0.396312	1.042	0.5	Biological Process	GO:0051712	positive regulation of killing of cells of other organism	0.159921	0.396312	1	0	1	2
GO:0051798 positive regulation of hair follicle development	1	0.396312	1.042	0.5	Biological Process	GO:0051798	positive regulation of hair follicle development	0.159921	0.396312	1	0	1	2
GO:0060008 Sertoli cell differentiation	1	0.396312	1.042	0.5	Biological Process	GO:0060008	Sertoli cell differentiation	0.159921	0.396312	1	0	1	2
GO:0060041 retina development in camera-type eye	1	0.396312	1.042	0.5	Biological Process	GO:0060041	retina development in camera-type eye	0.159921	0.396312	1	0	1	2
GO:0060068 vagina development	1	0.396312	1.042	0.5	Biological Process	GO:0060068	vagina development	0.159921	0.396312	1	0	1	2
GO:0060087 relaxation of vascular smooth muscle	1	0.396312	1.042	0.5	Biological Process	GO:0060087	relaxation of vascular smooth muscle	0.159921	0.396312	1	0	1	2
GO:0060113 inner ear receptor cell differentiation	1	0.396312	1.042	0.5	Biological Process	GO:0060113	inner ear receptor cell differentiation	0.159921	0.396312	1	0	1	2
GO:0060119 inner ear receptor cell development	1	0.396312	1.042	0.5	Biological Process	GO:0060119	inner ear receptor cell development	0.159921	0.396312	1	0	1	2
GO:0060122 inner ear receptor stereocilium organization	1	0.396312	1.042	0.5	Biological Process	GO:0060122	inner ear receptor stereocilium organization	0.159921	0.396312	1	0	1	2
GO:0060192 negative regulation of lipase activity	1	0.396312	1.042	0.5	Biological Process	GO:0060192	negative regulation of lipase activity	0.159921	0.396312	1	0	1	2
GO:0060323 head morphogenesis	1	0.396312	1.042	0.5	Biological Process	GO:0060323	head morphogenesis	0.159921	0.396312	1	0	1	2
GO:0060324 face development	1	0.396312	1.042	0.5	Biological Process	GO:0060324	face development	0.159921	0.396312	1	0	1	2
GO:0060325 face morphogenesis	1	0.396312	1.042	0.5	Biological Process	GO:0060325	face morphogenesis	0.159921	0.396312	1	0	1	2
GO:0060330 regulation of response to interferon-gamma	1	0.396312	1.042	0.5	Biological Process	GO:0060330	regulation of response to interferon-gamma	0.159921	0.396312	1	0	1	2
GO:0060331 negative regulation of response to interferon-gamma	1	0.396312	1.042	0.5	Biological Process	GO:0060331	negative regulation of response to interferon-gamma	0.159921	0.396312	1	0	1	2
GO:0060334 regulation of interferon-gamma-mediated signaling pathway	1	0.396312	1.042	0.5	Biological Process	GO:0060334	regulation of interferon-gamma-mediated signaling pathway	0.159921	0.396312	1	0	1	2
GO:0060336 negative regulation of interferon-gamma-mediated signaling pathway	1	0.396312	1.042	0.5	Biological Process	GO:0060336	negative regulation of interferon-gamma-mediated signaling pathway	0.159921	0.396312	1	0	1	2
GO:0060351 cartilage development involved in endochondral bone morphogenesis	1	0.396312	1.042	0.5	Biological Process	GO:0060351	cartilage development involved in endochondral bone morphogenesis	0.159921	0.396312	1	0	1	2
GO:0060397 JAK-STAT cascade involved in growth hormone signaling pathway	1	0.396312	1.042	0.5	Biological Process	GO:0060397	JAK-STAT cascade involved in growth hormone signaling pathway	0.159921	0.396312	1	0	1	2
GO:0060441 epithelial tube branching involved in lung morphogenesis	1	0.396312	1.042	0.5	Biological Process	GO:0060441	epithelial tube branching involved in lung morphogenesis	0.159921	0.396312	1	0	1	2
GO:0060556 regulation of vitamin D biosynthetic process	1	0.396312	1.042	0.5	Biological Process	GO:0060556	regulation of vitamin D biosynthetic process	0.159921	0.396312	1	0	1	2
GO:0060557 positive regulation of vitamin D biosynthetic process	1	0.396312	1.042	0.5	Biological Process	GO:0060557	positive regulation of vitamin D biosynthetic process	0.159921	0.396312	1	0	1	2
GO:0060558 regulation of calcidiol 1-monooxygenase activity	1	0.396312	1.042	0.5	Biological Process	GO:0060558	regulation of calcidiol 1-monooxygenase activity	0.159921	0.396312	1	0	1	2
GO:0060559 positive regulation of calcidiol 1-monooxygenase activity	1	0.396312	1.042	0.5	Biological Process	GO:0060559	positive regulation of calcidiol 1-monooxygenase activity	0.159921	0.396312	1	0	1	2
GO:0060749 mammary gland alveolus development	1	0.396312	1.042	0.5	Biological Process	GO:0060749	mammary gland alveolus development	0.159921	0.396312	1	0	1	2
GO:0060751 branch elongation involved in mammary gland duct branching	1	0.396312	1.042	0.5	Biological Process	GO:0060751	branch elongation involved in mammary gland duct branching	0.159921	0.396312	1	0	1	2
GO:0060760 positive regulation of response to cytokine stimulus	1	0.396312	1.042	0.5	Biological Process	GO:0060760	positive regulation of response to cytokine stimulus	0.159921	0.396312	1	0	1	2
GO:0060761 negative regulation of response to cytokine stimulus	1	0.396312	1.042	0.5	Biological Process	GO:0060761	negative regulation of response to cytokine stimulus	0.159921	0.396312	1	0	1	2
GO:0061036 positive regulation of cartilage development	1	0.396312	1.042	0.5	Biological Process	GO:0061036	positive regulation of cartilage development	0.159921	0.396312	1	0	1	2
GO:0061213 positive regulation of mesonephros development	1	0.396312	1.042	0.5	Biological Process	GO:0061213	positive regulation of mesonephros development	0.159921	0.396312	1	0	1	2
GO:0061217 regulation of mesonephros development	1	0.396312	1.042	0.5	Biological Process	GO:0061217	regulation of mesonephros development	0.159921	0.396312	1	0	1	2
GO:0061377 mammary gland lobule development	1	0.396312	1.042	0.5	Biological Process	GO:0061377	mammary gland lobule development	0.159921	0.396312	1	0	1	2
GO:0070265 necrotic cell death	1	0.396312	1.042	0.5	Biological Process	GO:0070265	necrotic cell death	0.159921	0.396312	1	0	1	2
GO:0070830 bicellular tight junction assembly	1	0.396312	1.042	0.5	Biological Process	GO:0070830	bicellular tight junction assembly	0.159921	0.396312	1	0	1	2
GO:0070884 regulation of calcineurin-NFAT signaling cascade	1	0.396312	1.042	0.5	Biological Process	GO:0070884	regulation of calcineurin-NFAT signaling cascade	0.159921	0.396312	1	0	1	2
GO:0070886 positive regulation of calcineurin-NFAT signaling cascade	1	0.396312	1.042	0.5	Biological Process	GO:0070886	positive regulation of calcineurin-NFAT signaling cascade	0.159921	0.396312	1	0	1	2
GO:0070918 production of small RNA involved in gene silencing by RNA	1	0.396312	1.042	0.5	Biological Process	GO:0070918	production of small RNA involved in gene silencing by RNA	0.159921	0.396312	1	0	1	2
GO:0070920 regulation of production of small RNA involved in gene silencing by RNA	1	0.396312	1.042	0.5	Biological Process	GO:0070920	regulation of production of small RNA involved in gene silencing by RNA	0.159921	0.396312	1	0	1	2
GO:0070943 neutrophil mediated killing of symbiont cell	1	0.396312	1.042	0.5	Biological Process	GO:0070943	neutrophil mediated killing of symbiont cell	0.159921	0.396312	1	0	1	2
GO:0070948 regulation of neutrophil mediated cytotoxicity	1	0.396312	1.042	0.5	Biological Process	GO:0070948	regulation of neutrophil mediated cytotoxicity	0.159921	0.396312	1	0	1	2
GO:0071360 cellular response to exogenous dsRNA	1	0.396312	1.042	0.5	Biological Process	GO:0071360	cellular response to exogenous dsRNA	0.159921	0.396312	1	0	1	2
GO:0071474 cellular hyperosmotic response	1	0.396312	1.042	0.5	Biological Process	GO:0071474	cellular hyperosmotic response	0.159921	0.396312	1	0	1	2
GO:0071800 podosome assembly	1	0.396312	1.042	0.5	Biological Process	GO:0071800	podosome assembly	0.159921	0.396312	1	0	1	2
GO:0071801 regulation of podosome assembly	1	0.396312	1.042	0.5	Biological Process	GO:0071801	regulation of podosome assembly	0.159921	0.396312	1	0	1	2
GO:0071803 positive regulation of podosome assembly	1	0.396312	1.042	0.5	Biological Process	GO:0071803	positive regulation of podosome assembly	0.159921	0.396312	1	0	1	2
GO:0071941 nitrogen cycle metabolic process	1	0.396312	1.042	0.5	Biological Process	GO:0071941	nitrogen cycle metabolic process	0.159921	0.396312	1	0	1	2
GO:0072210 metanephric nephron development	1	0.396312	1.042	0.5	Biological Process	GO:0072210	metanephric nephron development	0.159921	0.396312	1	0	1	2
GO:0072273 metanephric nephron morphogenesis	1	0.396312	1.042	0.5	Biological Process	GO:0072273	metanephric nephron morphogenesis	0.159921	0.396312	1	0	1	2
GO:0072540 T-helper 17 cell lineage commitment	1	0.396312	1.042	0.5	Biological Process	GO:0072540	T-helper 17 cell lineage commitment	0.159921	0.396312	1	0	1	2
GO:0072567 chemokine (C-X-C motif) ligand 2 production	1	0.396312	1.042	0.5	Biological Process	GO:0072567	chemokine (C-X-C motif) ligand 2 production	0.159921	0.396312	1	0	1	2
GO:0075509 endocytosis involved in viral entry into host cell	1	0.396312	1.042	0.5	Biological Process	GO:0075509	endocytosis involved in viral entry into host cell	0.159921	0.396312	1	0	1	2
GO:0075733 intracellular transport of virus	1	0.396312	1.042	0.5	Biological Process	GO:0075733	intracellular transport of virus	0.159921	0.396312	1	0	1	2
GO:0086100 endothelin receptor signaling pathway	1	0.396312	1.042	0.5	Biological Process	GO:0086100	endothelin receptor signaling pathway	0.159921	0.396312	1	0	1	2
GO:0090036 regulation of protein kinase C signaling	1	0.396312	1.042	0.5	Biological Process	GO:0090036	regulation of protein kinase C signaling	0.159921	0.396312	1	0	1	2
GO:0090037 positive regulation of protein kinase C signaling	1	0.396312	1.042	0.5	Biological Process	GO:0090037	positive regulation of protein kinase C signaling	0.159921	0.396312	1	0	1	2
GO:0090184 positive regulation of kidney development	1	0.396312	1.042	0.5	Biological Process	GO:0090184	positive regulation of kidney development	0.159921	0.396312	1	0	1	2
GO:0090504 epiboly	1	0.396312	1.042	0.5	Biological Process	GO:0090504	epiboly	0.159921	0.396312	1	0	1	2
GO:0090505 epiboly involved in wound healing	1	0.396312	1.042	0.5	Biological Process	GO:0090505	epiboly involved in wound healing	0.159921	0.396312	1	0	1	2
GO:0090594 inflammatory response to wounding	1	0.396312	1.042	0.5	Biological Process	GO:0090594	inflammatory response to wounding	0.159921	0.396312	1	0	1	2
GO:0098743 cell aggregation	1	0.396312	1.042	0.5	Biological Process	GO:0098743	cell aggregation	0.159921	0.396312	1	0	1	2
GO:1900015 regulation of cytokine production involved in inflammatory response	1	0.396312	1.042	0.5	Biological Process	GO:1900015	regulation of cytokine production involved in inflammatory response	0.159921	0.396312	1	0	1	2
GO:1900222 negative regulation of beta-amyloid clearance	1	0.396312	1.042	0.5	Biological Process	GO:1900222	negative regulation of beta-amyloid clearance	0.159921	0.396312	1	0	1	2
GO:1900409 positive regulation of cellular response to oxidative stress	1	0.396312	1.042	0.5	Biological Process	GO:1900409	positive regulation of cellular response to oxidative stress	0.159921	0.396312	1	0	1	2
GO:1901033 positive regulation of response to reactive oxygen species	1	0.396312	1.042	0.5	Biological Process	GO:1901033	positive regulation of response to reactive oxygen species	0.159921	0.396312	1	0	1	2
GO:1901099 negative regulation of signal transduction in absence of ligand	1	0.396312	1.042	0.5	Biological Process	GO:1901099	negative regulation of signal transduction in absence of ligand	0.159921	0.396312	1	0	1	2
GO:1901252 regulation of intracellular transport of viral material	1	0.396312	1.042	0.5	Biological Process	GO:1901252	regulation of intracellular transport of viral material	0.159921	0.396312	1	0	1	2
GO:1901253 negative regulation of intracellular transport of viral material	1	0.396312	1.042	0.5	Biological Process	GO:1901253	negative regulation of intracellular transport of viral material	0.159921	0.396312	1	0	1	2
GO:1901798 positive regulation of signal transduction by p53 class mediator	1	0.396312	1.042	0.5	Biological Process	GO:1901798	positive regulation of signal transduction by p53 class mediator	0.159921	0.396312	1	0	1	2
GO:1901889 negative regulation of cell junction assembly	1	0.396312	1.042	0.5	Biological Process	GO:1901889	negative regulation of cell junction assembly	0.159921	0.396312	1	0	1	2
GO:1902041 regulation of extrinsic apoptotic signaling pathway via death domain receptors	1	0.396312	1.042	0.5	Biological Process	GO:1902041	regulation of extrinsic apoptotic signaling pathway via death domain receptors	0.159921	0.396312	1	0	1	2
GO:1902042 negative regulation of extrinsic apoptotic signaling pathway via death domain receptors	1	0.396312	1.042	0.5	Biological Process	GO:1902042	negative regulation of extrinsic apoptotic signaling pathway via death domain receptors	0.159921	0.396312	1	0	1	2
GO:1902186 regulation of viral release from host cell	1	0.396312	1.042	0.5	Biological Process	GO:1902186	regulation of viral release from host cell	0.159921	0.396312	1	0	1	2
GO:1902583 multi-organism intracellular transport	1	0.396312	1.042	0.5	Biological Process	GO:1902583	multi-organism intracellular transport	0.159921	0.396312	1	0	1	2
GO:1902884 positive regulation of response to oxidative stress	1	0.396312	1.042	0.5	Biological Process	GO:1902884	positive regulation of response to oxidative stress	0.159921	0.396312	1	0	1	2
GO:1903347 negative regulation of bicellular tight junction assembly	1	0.396312	1.042	0.5	Biological Process	GO:1903347	negative regulation of bicellular tight junction assembly	0.159921	0.396312	1	0	1	2
GO:1903798 regulation of production of miRNAs involved in gene silencing by miRNA	1	0.396312	1.042	0.5	Biological Process	GO:1903798	regulation of production of miRNAs involved in gene silencing by miRNA	0.159921	0.396312	1	0	1	2
GO:1903799 negative regulation of production of miRNAs involved in gene silencing by miRNA	1	0.396312	1.042	0.5	Biological Process	GO:1903799	negative regulation of production of miRNAs involved in gene silencing by miRNA	0.159921	0.396312	1	0	1	2
GO:1904707 positive regulation of vascular smooth muscle cell proliferation	1	0.396312	1.042	0.5	Biological Process	GO:1904707	positive regulation of vascular smooth muscle cell proliferation	0.159921	0.396312	1	0	1	2
GO:2000278 regulation of DNA biosynthetic process	1	0.396312	1.042	0.5	Biological Process	GO:2000278	regulation of DNA biosynthetic process	0.159921	0.396312	1	0	1	2
GO:2000341 regulation of chemokine (C-X-C motif) ligand 2 production	1	0.396312	1.042	0.5	Biological Process	GO:2000341	regulation of chemokine (C-X-C motif) ligand 2 production	0.159921	0.396312	1	0	1	2
GO:2000343 positive regulation of chemokine (C-X-C motif) ligand 2 production	1	0.396312	1.042	0.5	Biological Process	GO:2000343	positive regulation of chemokine (C-X-C motif) ligand 2 production	0.159921	0.396312	1	0	1	2
GO:2000367 regulation of acrosomal vesicle exocytosis	1	0.396312	1.042	0.5	Biological Process	GO:2000367	regulation of acrosomal vesicle exocytosis	0.159921	0.396312	0	1	1	2
GO:2000368 positive regulation of acrosomal vesicle exocytosis	1	0.396312	1.042	0.5	Biological Process	GO:2000368	positive regulation of acrosomal vesicle exocytosis	0.159921	0.396312	0	1	1	2
GO:2000551 regulation of T-helper 2 cell cytokine production	1	0.396312	1.042	0.5	Biological Process	GO:2000551	regulation of T-helper 2 cell cytokine production	0.159921	0.396312	1	0	1	2
GO:2000810 regulation of bicellular tight junction assembly	1	0.396312	1.042	0.5	Biological Process	GO:2000810	regulation of bicellular tight junction assembly	0.159921	0.396312	1	0	1	2
GO:2001240 negative regulation of extrinsic apoptotic signaling pathway in absence of ligand	1	0.396312	1.042	0.5	Biological Process	GO:2001240	negative regulation of extrinsic apoptotic signaling pathway in absence of ligand	0.159921	0.396312	1	0	1	2
GO:0060255 regulation of macromolecule metabolic process	29	0.396312	30.208	0.099	Biological Process	GO:0060255	regulation of macromolecule metabolic process	0.159939	0.396312	26	3	29	293
GO:0018108 peptidyl-tyrosine phosphorylation	5	0.396312	5.208	0.143	Biological Process	GO:0018108	peptidyl-tyrosine phosphorylation	0.160412	0.396312	5	0	5	35
GO:0048608 reproductive structure development	5	0.396312	5.208	0.143	Biological Process	GO:0048608	reproductive structure development	0.160412	0.396312	4	1	5	35
GO:0061458 reproductive system development	5	0.396312	5.208	0.143	Biological Process	GO:0061458	reproductive system development	0.160412	0.396312	4	1	5	35
GO:0031226 intrinsic component of plasma membrane	6	0.879638	6.897	0.125	Cellular Component	GO:0031226	intrinsic component of plasma membrane	0.160597	0.879638	4	2	6	48
GO:0044763 single-organism cellular process	71	0.399767	73.958	0.089	Biological Process	GO:0044763	single-organism cellular process	0.162259	0.399767	61	10	71	794
GO:0018105 peptidyl-serine phosphorylation	3	0.399767	3.125	0.176	Biological Process	GO:0018105	peptidyl-serine phosphorylation	0.163101	0.399767	3	0	3	17
GO:0018209 peptidyl-serine modification	3	0.399767	3.125	0.176	Biological Process	GO:0018209	peptidyl-serine modification	0.163101	0.399767	3	0	3	17
GO:0042698 ovulation cycle	3	0.399767	3.125	0.176	Biological Process	GO:0042698	ovulation cycle	0.163101	0.399767	2	1	3	17
GO:0051052 regulation of DNA metabolic process	3	0.399767	3.125	0.176	Biological Process	GO:0051052	regulation of DNA metabolic process	0.163101	0.399767	3	0	3	17
GO:0071559 response to transforming growth factor beta	3	0.399767	3.125	0.176	Biological Process	GO:0071559	response to transforming growth factor beta	0.163101	0.399767	3	0	3	17
GO:0071560 cellular response to transforming growth factor beta stimulus	3	0.399767	3.125	0.176	Biological Process	GO:0071560	cellular response to transforming growth factor beta stimulus	0.163101	0.399767	3	0	3	17
GO:1901214 regulation of neuron death	3	0.399767	3.125	0.176	Biological Process	GO:1901214	regulation of neuron death	0.163101	0.399767	3	0	3	17
GO:0050877 neurological system process	4	0.40238	4.167	0.154	Biological Process	GO:0050877	neurological system process	0.165097	0.40238	3	1	4	26
GO:0016021 integral component of membrane	28	0.879638	32.184	0.092	Cellular Component	GO:0016021	integral component of membrane	0.165331	0.879638	20	8	28	305
GO:0001819 positive regulation of cytokine production	6	0.40238	6.25	0.133	Biological Process	GO:0001819	positive regulation of cytokine production	0.165514	0.40238	6	0	6	45
GO:0008144 drug binding	2	0.4075	2.381	0.222	Molecular Function	GO:0008144	drug binding	0.166165	0.4075	2	0	2	9
GO:0003006 developmental process involved in reproduction	7	0.40238	7.292	0.127	Biological Process	GO:0003006	developmental process involved in reproduction	0.167035	0.40238	6	1	7	55
GO:0001837 epithelial to mesenchymal transition	2	0.40238	2.083	0.222	Biological Process	GO:0001837	epithelial to mesenchymal transition	0.168876	0.40238	2	0	2	9
GO:0002286 T cell activation involved in immune response	2	0.40238	2.083	0.222	Biological Process	GO:0002286	T cell activation involved in immune response	0.168876	0.40238	2	0	2	9
GO:0002695 negative regulation of leukocyte activation	2	0.40238	2.083	0.222	Biological Process	GO:0002695	negative regulation of leukocyte activation	0.168876	0.40238	2	0	2	9
GO:0002709 regulation of T cell mediated immunity	2	0.40238	2.083	0.222	Biological Process	GO:0002709	regulation of T cell mediated immunity	0.168876	0.40238	2	0	2	9
GO:0006809 nitric oxide biosynthetic process	2	0.40238	2.083	0.222	Biological Process	GO:0006809	nitric oxide biosynthetic process	0.168876	0.40238	2	0	2	9
GO:0008360 regulation of cell shape	2	0.40238	2.083	0.222	Biological Process	GO:0008360	regulation of cell shape	0.168876	0.40238	1	1	2	9
GO:0014065 phosphatidylinositol 3-kinase signaling	2	0.40238	2.083	0.222	Biological Process	GO:0014065	phosphatidylinositol 3-kinase signaling	0.168876	0.40238	2	0	2	9
GO:0019915 lipid storage	2	0.40238	2.083	0.222	Biological Process	GO:0019915	lipid storage	0.168876	0.40238	2	0	2	9
GO:0022408 negative regulation of cell-cell adhesion	2	0.40238	2.083	0.222	Biological Process	GO:0022408	negative regulation of cell-cell adhesion	0.168876	0.40238	2	0	2	9
GO:0030856 regulation of epithelial cell differentiation	2	0.40238	2.083	0.222	Biological Process	GO:0030856	regulation of epithelial cell differentiation	0.168876	0.40238	2	0	2	9
GO:0032515 negative regulation of phosphoprotein phosphatase activity	2	0.40238	2.083	0.222	Biological Process	GO:0032515	negative regulation of phosphoprotein phosphatase activity	0.168876	0.40238	2	0	2	9
GO:0032606 type I interferon production	2	0.40238	2.083	0.222	Biological Process	GO:0032606	type I interferon production	0.168876	0.40238	2	0	2	9
GO:0032729 positive regulation of interferon-gamma production	2	0.40238	2.083	0.222	Biological Process	GO:0032729	positive regulation of interferon-gamma production	0.168876	0.40238	2	0	2	9
GO:0033138 positive regulation of peptidyl-serine phosphorylation	2	0.40238	2.083	0.222	Biological Process	GO:0033138	positive regulation of peptidyl-serine phosphorylation	0.168876	0.40238	2	0	2	9
GO:0038061 NIK/NF-kappaB signaling	2	0.40238	2.083	0.222	Biological Process	GO:0038061	NIK/NF-kappaB signaling	0.168876	0.40238	2	0	2	9
GO:0045428 regulation of nitric oxide biosynthetic process	2	0.40238	2.083	0.222	Biological Process	GO:0045428	regulation of nitric oxide biosynthetic process	0.168876	0.40238	2	0	2	9
GO:0045445 myoblast differentiation	2	0.40238	2.083	0.222	Biological Process	GO:0045445	myoblast differentiation	0.168876	0.40238	2	0	2	9
GO:0046006 regulation of activated T cell proliferation	2	0.40238	2.083	0.222	Biological Process	GO:0046006	regulation of activated T cell proliferation	0.168876	0.40238	2	0	2	9
GO:0046822 regulation of nucleocytoplasmic transport	2	0.40238	2.083	0.222	Biological Process	GO:0046822	regulation of nucleocytoplasmic transport	0.168876	0.40238	1	1	2	9
GO:0050680 negative regulation of epithelial cell proliferation	2	0.40238	2.083	0.222	Biological Process	GO:0050680	negative regulation of epithelial cell proliferation	0.168876	0.40238	2	0	2	9
GO:0051250 negative regulation of lymphocyte activation	2	0.40238	2.083	0.222	Biological Process	GO:0051250	negative regulation of lymphocyte activation	0.168876	0.40238	2	0	2	9
GO:0051341 regulation of oxidoreductase activity	2	0.40238	2.083	0.222	Biological Process	GO:0051341	regulation of oxidoreductase activity	0.168876	0.40238	2	0	2	9
GO:0051782 negative regulation of cell division	2	0.40238	2.083	0.222	Biological Process	GO:0051782	negative regulation of cell division	0.168876	0.40238	2	0	2	9
GO:0071346 cellular response to interferon-gamma	2	0.40238	2.083	0.222	Biological Process	GO:0071346	cellular response to interferon-gamma	0.168876	0.40238	2	0	2	9
GO:1901222 regulation of NIK/NF-kappaB signaling	2	0.40238	2.083	0.222	Biological Process	GO:1901222	regulation of NIK/NF-kappaB signaling	0.168876	0.40238	2	0	2	9
GO:1990267 response to transition metal nanoparticle	2	0.40238	2.083	0.222	Biological Process	GO:1990267	response to transition metal nanoparticle	0.168876	0.40238	2	0	2	9
GO:0050793 regulation of developmental process	15	0.403803	15.625	0.108	Biological Process	GO:0050793	regulation of developmental process	0.169636	0.403803	13	2	15	139
GO:0006915 apoptotic process	13	0.412405	13.542	0.11	Biological Process	GO:0006915	apoptotic process	0.173417	0.412405	12	1	13	118
GO:0010562 positive regulation of phosphorus metabolic process	9	0.413352	9.375	0.118	Biological Process	GO:0010562	positive regulation of phosphorus metabolic process	0.174187	0.413352	9	0	9	76
GO:0045937 positive regulation of phosphate metabolic process	9	0.413352	9.375	0.118	Biological Process	GO:0045937	positive regulation of phosphate metabolic process	0.174187	0.413352	9	0	9	76
GO:0018212 peptidyl-tyrosine modification	5	0.413352	5.208	0.139	Biological Process	GO:0018212	peptidyl-tyrosine modification	0.174649	0.413352	5	0	5	36
GO:0070848 response to growth factor	5	0.413352	5.208	0.139	Biological Process	GO:0070848	response to growth factor	0.174649	0.413352	5	0	5	36
GO:0071363 cellular response to growth factor stimulus	5	0.413352	5.208	0.139	Biological Process	GO:0071363	cellular response to growth factor stimulus	0.174649	0.413352	5	0	5	36
GO:0010605 negative regulation of macromolecule metabolic process	14	0.41494	14.583	0.109	Biological Process	GO:0010605	negative regulation of macromolecule metabolic process	0.175487	0.41494	12	2	14	129
GO:1902578 single-organism localization	28	0.419896	29.167	0.098	Biological Process	GO:1902578	single-organism localization	0.177753	0.419896	23	5	28	285
GO:0044765 single-organism transport	27	0.424329	28.125	0.099	Biological Process	GO:0044765	single-organism transport	0.179801	0.424329	22	5	27	274
GO:0015850 organic hydroxy compound transport	4	0.429383	4.167	0.148	Biological Process	GO:0015850	organic hydroxy compound transport	0.182115	0.429383	4	0	4	27
GO:0006605 protein targeting	3	0.431754	3.125	0.167	Biological Process	GO:0006605	protein targeting	0.184515	0.431754	2	1	3	18
GO:0008585 female gonad development	3	0.431754	3.125	0.167	Biological Process	GO:0008585	female gonad development	0.184515	0.431754	2	1	3	18
GO:0035150 regulation of tube size	3	0.431754	3.125	0.167	Biological Process	GO:0035150	regulation of tube size	0.184515	0.431754	3	0	3	18
GO:0046545 development of primary female sexual characteristics	3	0.431754	3.125	0.167	Biological Process	GO:0046545	development of primary female sexual characteristics	0.184515	0.431754	2	1	3	18
GO:0048863 stem cell differentiation	3	0.431754	3.125	0.167	Biological Process	GO:0048863	stem cell differentiation	0.184515	0.431754	3	0	3	18
GO:0050880 regulation of blood vessel size	3	0.431754	3.125	0.167	Biological Process	GO:0050880	regulation of blood vessel size	0.184515	0.431754	3	0	3	18
GO:0071496 cellular response to external stimulus	3	0.431754	3.125	0.167	Biological Process	GO:0071496	cellular response to external stimulus	0.184515	0.431754	3	0	3	18
GO:1903649 regulation of cytoplasmic transport	3	0.431754	3.125	0.167	Biological Process	GO:1903649	regulation of cytoplasmic transport	0.184515	0.431754	2	1	3	18
GO:0032103 positive regulation of response to external stimulus	5	0.435209	5.208	0.135	Biological Process	GO:0032103	positive regulation of response to external stimulus	0.189358	0.435209	5	0	5	37
GO:0012501 programmed cell death	13	0.435209	13.542	0.108	Biological Process	GO:0012501	programmed cell death	0.189553	0.435209	12	1	13	120
GO:0045944 positive regulation of transcription from RNA polymerase II promoter	7	0.435209	7.292	0.123	Biological Process	GO:0045944	positive regulation of transcription from RNA polymerase II promoter	0.190278	0.435209	7	0	7	57
GO:0044421 extracellular region part	12	0.879638	13.793	0.102	Cellular Component	GO:0044421	extracellular region part	0.192079	0.879638	12	0	12	118
GO:0002684 positive regulation of immune system process	9	0.435209	9.375	0.115	Biological Process	GO:0002684	positive regulation of immune system process	0.194316	0.435209	9	0	9	78
GO:0003707 steroid hormone receptor activity	2	0.458602	2.381	0.2	Molecular Function	GO:0003707	steroid hormone receptor activity	0.197043	0.458602	2	0	2	10
GO:0006886 intracellular protein transport	4	0.435209	4.167	0.143	Biological Process	GO:0006886	intracellular protein transport	0.199694	0.435209	3	1	4	28
GO:0010608 posttranscriptional regulation of gene expression	4	0.435209	4.167	0.143	Biological Process	GO:0010608	posttranscriptional regulation of gene expression	0.199694	0.435209	4	0	4	28
GO:0032944 regulation of mononuclear cell proliferation	4	0.435209	4.167	0.143	Biological Process	GO:0032944	regulation of mononuclear cell proliferation	0.199694	0.435209	4	0	4	28
GO:0034248 regulation of cellular amide metabolic process	4	0.435209	4.167	0.143	Biological Process	GO:0034248	regulation of cellular amide metabolic process	0.199694	0.435209	4	0	4	28
GO:0050670 regulation of lymphocyte proliferation	4	0.435209	4.167	0.143	Biological Process	GO:0050670	regulation of lymphocyte proliferation	0.199694	0.435209	4	0	4	28
GO:0002064 epithelial cell development	2	0.435209	2.083	0.2	Biological Process	GO:0002064	epithelial cell development	0.200135	0.435209	2	0	2	10
GO:0002224 toll-like receptor signaling pathway	2	0.435209	2.083	0.2	Biological Process	GO:0002224	toll-like receptor signaling pathway	0.200135	0.435209	2	0	2	10
GO:0002377 immunoglobulin production	2	0.435209	2.083	0.2	Biological Process	GO:0002377	immunoglobulin production	0.200135	0.435209	2	0	2	10
GO:0002637 regulation of immunoglobulin production	2	0.435209	2.083	0.2	Biological Process	GO:0002637	regulation of immunoglobulin production	0.200135	0.435209	2	0	2	10
GO:0006801 superoxide metabolic process	2	0.435209	2.083	0.2	Biological Process	GO:0006801	superoxide metabolic process	0.200135	0.435209	2	0	2	10
GO:0007204 positive regulation of cytosolic calcium ion concentration	2	0.435209	2.083	0.2	Biological Process	GO:0007204	positive regulation of cytosolic calcium ion concentration	0.200135	0.435209	2	0	2	10
GO:0015918 sterol transport	2	0.435209	2.083	0.2	Biological Process	GO:0015918	sterol transport	0.200135	0.435209	2	0	2	10
GO:0030301 cholesterol transport	2	0.435209	2.083	0.2	Biological Process	GO:0030301	cholesterol transport	0.200135	0.435209	2	0	2	10
GO:0030316 osteoclast differentiation	2	0.435209	2.083	0.2	Biological Process	GO:0030316	osteoclast differentiation	0.200135	0.435209	2	0	2	10
GO:0030324 lung development	2	0.435209	2.083	0.2	Biological Process	GO:0030324	lung development	0.200135	0.435209	2	0	2	10
GO:0032609 interferon-gamma production	2	0.435209	2.083	0.2	Biological Process	GO:0032609	interferon-gamma production	0.200135	0.435209	2	0	2	10
GO:0032649 regulation of interferon-gamma production	2	0.435209	2.083	0.2	Biological Process	GO:0032649	regulation of interferon-gamma production	0.200135	0.435209	2	0	2	10
GO:0033135 regulation of peptidyl-serine phosphorylation	2	0.435209	2.083	0.2	Biological Process	GO:0033135	regulation of peptidyl-serine phosphorylation	0.200135	0.435209	2	0	2	10
GO:0043500 muscle adaptation	2	0.435209	2.083	0.2	Biological Process	GO:0043500	muscle adaptation	0.200135	0.435209	2	0	2	10
GO:0044060 regulation of endocrine process	2	0.435209	2.083	0.2	Biological Process	GO:0044060	regulation of endocrine process	0.200135	0.435209	2	0	2	10
GO:0045930 negative regulation of mitotic cell cycle	2	0.435209	2.083	0.2	Biological Process	GO:0045930	negative regulation of mitotic cell cycle	0.200135	0.435209	2	0	2	10
GO:0046209 nitric oxide metabolic process	2	0.435209	2.083	0.2	Biological Process	GO:0046209	nitric oxide metabolic process	0.200135	0.435209	2	0	2	10
GO:0046632 alpha-beta T cell differentiation	2	0.435209	2.083	0.2	Biological Process	GO:0046632	alpha-beta T cell differentiation	0.200135	0.435209	2	0	2	10
GO:0046777 protein autophosphorylation	2	0.435209	2.083	0.2	Biological Process	GO:0046777	protein autophosphorylation	0.200135	0.435209	2	0	2	10
GO:0050798 activated T cell proliferation	2	0.435209	2.083	0.2	Biological Process	GO:0050798	activated T cell proliferation	0.200135	0.435209	2	0	2	10
GO:0050866 negative regulation of cell activation	2	0.435209	2.083	0.2	Biological Process	GO:0050866	negative regulation of cell activation	0.200135	0.435209	2	0	2	10
GO:0060560 developmental growth involved in morphogenesis	2	0.435209	2.083	0.2	Biological Process	GO:0060560	developmental growth involved in morphogenesis	0.200135	0.435209	2	0	2	10
GO:1900180 regulation of protein localization to nucleus	2	0.435209	2.083	0.2	Biological Process	GO:1900180	regulation of protein localization to nucleus	0.200135	0.435209	1	1	2	10
GO:1901136 carbohydrate derivative catabolic process	2	0.435209	2.083	0.2	Biological Process	GO:1901136	carbohydrate derivative catabolic process	0.200135	0.435209	1	1	2	10
GO:2000736 regulation of stem cell differentiation	2	0.435209	2.083	0.2	Biological Process	GO:2000736	regulation of stem cell differentiation	0.200135	0.435209	2	0	2	10
GO:2001057 reactive nitrogen species metabolic process	2	0.435209	2.083	0.2	Biological Process	GO:2001057	reactive nitrogen species metabolic process	0.200135	0.435209	2	0	2	10
GO:0048609 multicellular organismal reproductive process	7	0.435209	7.292	0.121	Biological Process	GO:0048609	multicellular organismal reproductive process	0.20238	0.435209	6	1	7	58
GO:0003008 system process	11	0.435209	11.458	0.11	Biological Process	GO:0003008	system process	0.202497	0.435209	10	1	11	100
GO:1901700 response to oxygen-containing compound	11	0.435209	11.458	0.11	Biological Process	GO:1901700	response to oxygen-containing compound	0.202497	0.435209	11	0	11	100
GO:0051241 negative regulation of multicellular organismal process	9	0.435209	9.375	0.114	Biological Process	GO:0051241	negative regulation of multicellular organismal process	0.204752	0.435209	8	1	9	79
GO:0001906 cell killing	3	0.435209	3.125	0.158	Biological Process	GO:0001906	cell killing	0.206628	0.435209	3	0	3	19
GO:0002366 leukocyte activation involved in immune response	3	0.435209	3.125	0.158	Biological Process	GO:0002366	leukocyte activation involved in immune response	0.206628	0.435209	3	0	3	19
GO:0003018 vascular process in circulatory system	3	0.435209	3.125	0.158	Biological Process	GO:0003018	vascular process in circulatory system	0.206628	0.435209	3	0	3	19
GO:0009755 hormone-mediated signaling pathway	3	0.435209	3.125	0.158	Biological Process	GO:0009755	hormone-mediated signaling pathway	0.206628	0.435209	3	0	3	19
GO:0030595 leukocyte chemotaxis	3	0.435209	3.125	0.158	Biological Process	GO:0030595	leukocyte chemotaxis	0.206628	0.435209	3	0	3	19
GO:0045637 regulation of myeloid cell differentiation	3	0.435209	3.125	0.158	Biological Process	GO:0045637	regulation of myeloid cell differentiation	0.206628	0.435209	3	0	3	19
GO:0046660 female sex differentiation	3	0.435209	3.125	0.158	Biological Process	GO:0046660	female sex differentiation	0.206628	0.435209	2	1	3	19
GO:0070997 neuron death	3	0.435209	3.125	0.158	Biological Process	GO:0070997	neuron death	0.206628	0.435209	3	0	3	19
GO:2000377 regulation of reactive oxygen species metabolic process	3	0.435209	3.125	0.158	Biological Process	GO:2000377	regulation of reactive oxygen species metabolic process	0.206628	0.435209	3	0	3	19
GO:0004888 transmembrane signaling receptor activity	7	0.458602	8.333	0.119	Molecular Function	GO:0004888	transmembrane signaling receptor activity	0.207023	0.458602	5	2	7	59
GO:0000790 nuclear chromatin	2	0.879638	2.299	0.182	Cellular Component	GO:0000790	nuclear chromatin	0.207211	0.879638	2	0	2	11
GO:0005770 late endosome	2	0.879638	2.299	0.182	Cellular Component	GO:0005770	late endosome	0.207211	0.879638	2	0	2	11
GO:0005912 adherens junction	2	0.879638	2.299	0.182	Cellular Component	GO:0005912	adherens junction	0.207211	0.879638	1	1	2	11
GO:0005924 cell-substrate adherens junction	2	0.879638	2.299	0.182	Cellular Component	GO:0005924	cell-substrate adherens junction	0.207211	0.879638	1	1	2	11
GO:0005925 focal adhesion	2	0.879638	2.299	0.182	Cellular Component	GO:0005925	focal adhesion	0.207211	0.879638	1	1	2	11
GO:0030055 cell-substrate junction	2	0.879638	2.299	0.182	Cellular Component	GO:0030055	cell-substrate junction	0.207211	0.879638	1	1	2	11
GO:0034613 cellular protein localization	7	0.435209	7.292	0.119	Biological Process	GO:0034613	cellular protein localization	0.21478	0.435209	6	1	7	59
GO:0051270 regulation of cellular component movement	7	0.435209	7.292	0.119	Biological Process	GO:0051270	regulation of cellular component movement	0.21478	0.435209	7	0	7	59
GO:0070727 cellular macromolecule localization	7	0.435209	7.292	0.119	Biological Process	GO:0070727	cellular macromolecule localization	0.21478	0.435209	6	1	7	59
GO:0005775 vacuolar lumen	1	0.879638	1.149	0.333	Cellular Component	GO:0005775	vacuolar lumen	0.215049	0.879638	1	0	1	3
GO:0030136 clathrin-coated vesicle	1	0.879638	1.149	0.333	Cellular Component	GO:0030136	clathrin-coated vesicle	0.215049	0.879638	1	0	1	3
GO:0030426 growth cone	1	0.879638	1.149	0.333	Cellular Component	GO:0030426	growth cone	0.215049	0.879638	1	0	1	3
GO:0030427 site of polarized growth	1	0.879638	1.149	0.333	Cellular Component	GO:0030427	site of polarized growth	0.215049	0.879638	1	0	1	3
GO:0032592 integral component of mitochondrial membrane	1	0.879638	1.149	0.333	Cellular Component	GO:0032592	integral component of mitochondrial membrane	0.215049	0.879638	0	1	1	3
GO:0034362 low-density lipoprotein particle	1	0.879638	1.149	0.333	Cellular Component	GO:0034362	low-density lipoprotein particle	0.215049	0.879638	1	0	1	3
GO:0036126 sperm flagellum	1	0.879638	1.149	0.333	Cellular Component	GO:0036126	sperm flagellum	0.215049	0.879638	0	1	1	3
GO:0043202 lysosomal lumen	1	0.879638	1.149	0.333	Cellular Component	GO:0043202	lysosomal lumen	0.215049	0.879638	1	0	1	3
GO:0098573 intrinsic component of mitochondrial membrane	1	0.879638	1.149	0.333	Cellular Component	GO:0098573	intrinsic component of mitochondrial membrane	0.215049	0.879638	0	1	1	3
GO:0044092 negative regulation of molecular function	9	0.435209	9.375	0.113	Biological Process	GO:0044092	negative regulation of molecular function	0.215421	0.435209	9	0	9	80
GO:0051094 positive regulation of developmental process	9	0.435209	9.375	0.113	Biological Process	GO:0051094	positive regulation of developmental process	0.215421	0.435209	9	0	9	80
GO:0044459 plasma membrane part	12	0.879638	13.793	0.099	Cellular Component	GO:0044459	plasma membrane part	0.217006	0.879638	9	3	12	121
GO:0070663 regulation of leukocyte proliferation	4	0.435209	4.167	0.138	Biological Process	GO:0070663	regulation of leukocyte proliferation	0.217769	0.435209	4	0	4	29
GO:0071900 regulation of protein serine/threonine kinase activity	4	0.435209	4.167	0.138	Biological Process	GO:0071900	regulation of protein serine/threonine kinase activity	0.217769	0.435209	4	0	4	29
GO:1903037 regulation of leukocyte cell-cell adhesion	4	0.435209	4.167	0.138	Biological Process	GO:1903037	regulation of leukocyte cell-cell adhesion	0.217769	0.435209	4	0	4	29
GO:0042802 identical protein binding	10	0.458602	11.905	0.109	Molecular Function	GO:0042802	identical protein binding	0.219131	0.458602	10	0	10	92
GO:0016020 membrane	46	0.879638	52.874	0.085	Cellular Component	GO:0016020	membrane	0.221533	0.879638	35	11	46	543
GO:0051338 regulation of transferase activity	7	0.435209	7.292	0.117	Biological Process	GO:0051338	regulation of transferase activity	0.227458	0.435209	7	0	7	60
GO:0000217 DNA secondary structure binding	1	0.458602	1.19	0.333	Molecular Function	GO:0000217	DNA secondary structure binding	0.22809	0.458602	1	0	1	3
GO:0000980 RNA polymerase II distal enhancer sequence-specific DNA binding	1	0.458602	1.19	0.333	Molecular Function	GO:0000980	RNA polymerase II distal enhancer sequence-specific DNA binding	0.22809	0.458602	1	0	1	3
GO:0004415 hyalurononglucosaminidase activity	1	0.458602	1.19	0.333	Molecular Function	GO:0004415	hyalurononglucosaminidase activity	0.22809	0.458602	0	1	1	3
GO:0004864 protein phosphatase inhibitor activity	1	0.458602	1.19	0.333	Molecular Function	GO:0004864	protein phosphatase inhibitor activity	0.22809	0.458602	1	0	1	3
GO:0005355 glucose transmembrane transporter activity	1	0.458602	1.19	0.333	Molecular Function	GO:0005355	glucose transmembrane transporter activity	0.22809	0.458602	1	0	1	3
GO:0008013 beta-catenin binding	1	0.458602	1.19	0.333	Molecular Function	GO:0008013	beta-catenin binding	0.22809	0.458602	1	0	1	3
GO:0015145 monosaccharide transmembrane transporter activity	1	0.458602	1.19	0.333	Molecular Function	GO:0015145	monosaccharide transmembrane transporter activity	0.22809	0.458602	1	0	1	3
GO:0015149 hexose transmembrane transporter activity	1	0.458602	1.19	0.333	Molecular Function	GO:0015149	hexose transmembrane transporter activity	0.22809	0.458602	1	0	1	3
GO:0015485 cholesterol binding	1	0.458602	1.19	0.333	Molecular Function	GO:0015485	cholesterol binding	0.22809	0.458602	1	0	1	3
GO:0016712 oxidoreductase activity, acting on paired donors, with incorporation or reduction of molecular oxygen, reduced flavin or flavoprotein as one donor, and incorporation of one atom of oxygen	1	0.458602	1.19	0.333	Molecular Function	GO:0016712	oxidoreductase activity, acting on paired donors, with incorporation or reduction of molecular oxygen, reduced flavin or flavoprotein as one donor, and incorporation of one atom of oxygen	0.22809	0.458602	1	0	1	3
GO:0030021 extracellular matrix structural constituent conferring compression resistance	1	0.458602	1.19	0.333	Molecular Function	GO:0030021	extracellular matrix structural constituent conferring compression resistance	0.22809	0.458602	1	0	1	3
GO:0030971 receptor tyrosine kinase binding	1	0.458602	1.19	0.333	Molecular Function	GO:0030971	receptor tyrosine kinase binding	0.22809	0.458602	1	0	1	3
GO:0034713 type I transforming growth factor beta receptor binding	1	0.458602	1.19	0.333	Molecular Function	GO:0034713	type I transforming growth factor beta receptor binding	0.22809	0.458602	1	0	1	3
GO:0034714 type III transforming growth factor beta receptor binding	1	0.458602	1.19	0.333	Molecular Function	GO:0034714	type III transforming growth factor beta receptor binding	0.22809	0.458602	1	0	1	3
GO:0050431 transforming growth factor beta binding	1	0.458602	1.19	0.333	Molecular Function	GO:0050431	transforming growth factor beta binding	0.22809	0.458602	1	0	1	3
GO:0050840 extracellular matrix binding	1	0.458602	1.19	0.333	Molecular Function	GO:0050840	extracellular matrix binding	0.22809	0.458602	1	0	1	3
GO:0051119 sugar transmembrane transporter activity	1	0.458602	1.19	0.333	Molecular Function	GO:0051119	sugar transmembrane transporter activity	0.22809	0.458602	1	0	1	3
GO:0051183 vitamin transporter activity	1	0.458602	1.19	0.333	Molecular Function	GO:0051183	vitamin transporter activity	0.22809	0.458602	0	1	1	3
GO:0070330 aromatase activity	1	0.458602	1.19	0.333	Molecular Function	GO:0070330	aromatase activity	0.22809	0.458602	1	0	1	3
GO:0070412 R-SMAD binding	1	0.458602	1.19	0.333	Molecular Function	GO:0070412	R-SMAD binding	0.22809	0.458602	1	0	1	3
GO:0097100 supercoiled DNA binding	1	0.458602	1.19	0.333	Molecular Function	GO:0097100	supercoiled DNA binding	0.22809	0.458602	1	0	1	3
GO:1901338 catecholamine binding	1	0.458602	1.19	0.333	Molecular Function	GO:1901338	catecholamine binding	0.22809	0.458602	1	0	1	3
GO:1990782 protein tyrosine kinase binding	1	0.458602	1.19	0.333	Molecular Function	GO:1990782	protein tyrosine kinase binding	0.22809	0.458602	1	0	1	3
GO:0000977 RNA polymerase II regulatory region sequence-specific DNA binding	2	0.458602	2.381	0.182	Molecular Function	GO:0000977	RNA polymerase II regulatory region sequence-specific DNA binding	0.228559	0.458602	2	0	2	11
GO:0001012 RNA polymerase II regulatory region DNA binding	2	0.458602	2.381	0.182	Molecular Function	GO:0001012	RNA polymerase II regulatory region DNA binding	0.228559	0.458602	2	0	2	11
GO:0002263 cell activation involved in immune response	3	0.435209	3.125	0.15	Biological Process	GO:0002263	cell activation involved in immune response	0.229312	0.435209	3	0	3	20
GO:0006959 humoral immune response	3	0.435209	3.125	0.15	Biological Process	GO:0006959	humoral immune response	0.229312	0.435209	3	0	3	20
GO:0043902 positive regulation of multi-organism process	3	0.435209	3.125	0.15	Biological Process	GO:0043902	positive regulation of multi-organism process	0.229312	0.435209	2	1	3	20
GO:2001233 regulation of apoptotic signaling pathway	3	0.435209	3.125	0.15	Biological Process	GO:2001233	regulation of apoptotic signaling pathway	0.229312	0.435209	3	0	3	20
GO:0010941 regulation of cell death	10	0.435209	10.417	0.109	Biological Process	GO:0010941	regulation of cell death	0.229421	0.435209	10	0	10	92
GO:0042325 regulation of phosphorylation	10	0.435209	10.417	0.109	Biological Process	GO:0042325	regulation of phosphorylation	0.229421	0.435209	10	0	10	92
GO:0001866 NK T cell proliferation	1	0.435209	1.042	0.333	Biological Process	GO:0001866	NK T cell proliferation	0.230111	0.435209	1	0	1	3
GO:0001959 regulation of cytokine-mediated signaling pathway	1	0.435209	1.042	0.333	Biological Process	GO:0001959	regulation of cytokine-mediated signaling pathway	0.230111	0.435209	1	0	1	3
GO:0002360 T cell lineage commitment	1	0.435209	1.042	0.333	Biological Process	GO:0002360	T cell lineage commitment	0.230111	0.435209	1	0	1	3
GO:0002371 dendritic cell cytokine production	1	0.435209	1.042	0.333	Biological Process	GO:0002371	dendritic cell cytokine production	0.230111	0.435209	1	0	1	3
GO:0002439 chronic inflammatory response to antigenic stimulus	1	0.435209	1.042	0.333	Biological Process	GO:0002439	chronic inflammatory response to antigenic stimulus	0.230111	0.435209	1	0	1	3
GO:0002675 positive regulation of acute inflammatory response	1	0.435209	1.042	0.333	Biological Process	GO:0002675	positive regulation of acute inflammatory response	0.230111	0.435209	1	0	1	3
GO:0002686 negative regulation of leukocyte migration	1	0.435209	1.042	0.333	Biological Process	GO:0002686	negative regulation of leukocyte migration	0.230111	0.435209	1	0	1	3
GO:0002689 negative regulation of leukocyte chemotaxis	1	0.435209	1.042	0.333	Biological Process	GO:0002689	negative regulation of leukocyte chemotaxis	0.230111	0.435209	1	0	1	3
GO:0002715 regulation of natural killer cell mediated immunity	1	0.435209	1.042	0.333	Biological Process	GO:0002715	regulation of natural killer cell mediated immunity	0.230111	0.435209	1	0	1	3
GO:0002823 negative regulation of adaptive immune response based on somatic recombination of immune receptors built from immunoglobulin superfamily domains	1	0.435209	1.042	0.333	Biological Process	GO:0002823	negative regulation of adaptive immune response based on somatic recombination of immune receptors built from immunoglobulin superfamily domains	0.230111	0.435209	1	0	1	3
GO:0002862 negative regulation of inflammatory response to antigenic stimulus	1	0.435209	1.042	0.333	Biological Process	GO:0002862	negative regulation of inflammatory response to antigenic stimulus	0.230111	0.435209	1	0	1	3
GO:0002874 regulation of chronic inflammatory response to antigenic stimulus	1	0.435209	1.042	0.333	Biological Process	GO:0002874	regulation of chronic inflammatory response to antigenic stimulus	0.230111	0.435209	1	0	1	3
GO:0002923 regulation of humoral immune response mediated by circulating immunoglobulin	1	0.435209	1.042	0.333	Biological Process	GO:0002923	regulation of humoral immune response mediated by circulating immunoglobulin	0.230111	0.435209	1	0	1	3
GO:0006171 cAMP biosynthetic process	1	0.435209	1.042	0.333	Biological Process	GO:0006171	cAMP biosynthetic process	0.230111	0.435209	1	0	1	3
GO:0006266 DNA ligation	1	0.435209	1.042	0.333	Biological Process	GO:0006266	DNA ligation	0.230111	0.435209	1	0	1	3
GO:0006367 transcription initiation from RNA polymerase II promoter	1	0.435209	1.042	0.333	Biological Process	GO:0006367	transcription initiation from RNA polymerase II promoter	0.230111	0.435209	1	0	1	3
GO:0006446 regulation of translational initiation	1	0.435209	1.042	0.333	Biological Process	GO:0006446	regulation of translational initiation	0.230111	0.435209	1	0	1	3
GO:0006775 fat-soluble vitamin metabolic process	1	0.435209	1.042	0.333	Biological Process	GO:0006775	fat-soluble vitamin metabolic process	0.230111	0.435209	1	0	1	3
GO:0006805 xenobiotic metabolic process	1	0.435209	1.042	0.333	Biological Process	GO:0006805	xenobiotic metabolic process	0.230111	0.435209	1	0	1	3
GO:0007190 activation of adenylate cyclase activity	1	0.435209	1.042	0.333	Biological Process	GO:0007190	activation of adenylate cyclase activity	0.230111	0.435209	1	0	1	3
GO:0007270 neuron-neuron synaptic transmission	1	0.435209	1.042	0.333	Biological Process	GO:0007270	neuron-neuron synaptic transmission	0.230111	0.435209	1	0	1	3
GO:0007289 spermatid nucleus differentiation	1	0.435209	1.042	0.333	Biological Process	GO:0007289	spermatid nucleus differentiation	0.230111	0.435209	1	0	1	3
GO:0007566 embryo implantation	1	0.435209	1.042	0.333	Biological Process	GO:0007566	embryo implantation	0.230111	0.435209	1	0	1	3
GO:0008347 glial cell migration	1	0.435209	1.042	0.333	Biological Process	GO:0008347	glial cell migration	0.230111	0.435209	1	0	1	3
GO:0008625 extrinsic apoptotic signaling pathway via death domain receptors	1	0.435209	1.042	0.333	Biological Process	GO:0008625	extrinsic apoptotic signaling pathway via death domain receptors	0.230111	0.435209	1	0	1	3
GO:0009310 amine catabolic process	1	0.435209	1.042	0.333	Biological Process	GO:0009310	amine catabolic process	0.230111	0.435209	1	0	1	3
GO:0009410 response to xenobiotic stimulus	1	0.435209	1.042	0.333	Biological Process	GO:0009410	response to xenobiotic stimulus	0.230111	0.435209	1	0	1	3
GO:0010043 response to zinc ion	1	0.435209	1.042	0.333	Biological Process	GO:0010043	response to zinc ion	0.230111	0.435209	1	0	1	3
GO:0010463 mesenchymal cell proliferation	1	0.435209	1.042	0.333	Biological Process	GO:0010463	mesenchymal cell proliferation	0.230111	0.435209	1	0	1	3
GO:0010518 positive regulation of phospholipase activity	1	0.435209	1.042	0.333	Biological Process	GO:0010518	positive regulation of phospholipase activity	0.230111	0.435209	1	0	1	3
GO:0010657 muscle cell apoptotic process	1	0.435209	1.042	0.333	Biological Process	GO:0010657	muscle cell apoptotic process	0.230111	0.435209	1	0	1	3
GO:0010660 regulation of muscle cell apoptotic process	1	0.435209	1.042	0.333	Biological Process	GO:0010660	regulation of muscle cell apoptotic process	0.230111	0.435209	1	0	1	3
GO:0010692 regulation of alkaline phosphatase activity	1	0.435209	1.042	0.333	Biological Process	GO:0010692	regulation of alkaline phosphatase activity	0.230111	0.435209	1	0	1	3
GO:0010714 positive regulation of collagen metabolic process	1	0.435209	1.042	0.333	Biological Process	GO:0010714	positive regulation of collagen metabolic process	0.230111	0.435209	1	0	1	3
GO:0010743 regulation of macrophage derived foam cell differentiation	1	0.435209	1.042	0.333	Biological Process	GO:0010743	regulation of macrophage derived foam cell differentiation	0.230111	0.435209	1	0	1	3
GO:0010863 positive regulation of phospholipase C activity	1	0.435209	1.042	0.333	Biological Process	GO:0010863	positive regulation of phospholipase C activity	0.230111	0.435209	1	0	1	3
GO:0010874 regulation of cholesterol efflux	1	0.435209	1.042	0.333	Biological Process	GO:0010874	regulation of cholesterol efflux	0.230111	0.435209	1	0	1	3
GO:0010875 positive regulation of cholesterol efflux	1	0.435209	1.042	0.333	Biological Process	GO:0010875	positive regulation of cholesterol efflux	0.230111	0.435209	1	0	1	3
GO:0010888 negative regulation of lipid storage	1	0.435209	1.042	0.333	Biological Process	GO:0010888	negative regulation of lipid storage	0.230111	0.435209	1	0	1	3
GO:0010934 macrophage cytokine production	1	0.435209	1.042	0.333	Biological Process	GO:0010934	macrophage cytokine production	0.230111	0.435209	1	0	1	3
GO:0010935 regulation of macrophage cytokine production	1	0.435209	1.042	0.333	Biological Process	GO:0010935	regulation of macrophage cytokine production	0.230111	0.435209	1	0	1	3
GO:0010936 negative regulation of macrophage cytokine production	1	0.435209	1.042	0.333	Biological Process	GO:0010936	negative regulation of macrophage cytokine production	0.230111	0.435209	1	0	1	3
GO:0018198 peptidyl-cysteine modification	1	0.435209	1.042	0.333	Biological Process	GO:0018198	peptidyl-cysteine modification	0.230111	0.435209	1	0	1	3
GO:0019731 antibacterial humoral response	1	0.435209	1.042	0.333	Biological Process	GO:0019731	antibacterial humoral response	0.230111	0.435209	1	0	1	3
GO:0030214 hyaluronan catabolic process	1	0.435209	1.042	0.333	Biological Process	GO:0030214	hyaluronan catabolic process	0.230111	0.435209	0	1	1	3
GO:0030540 female genitalia development	1	0.435209	1.042	0.333	Biological Process	GO:0030540	female genitalia development	0.230111	0.435209	1	0	1	3
GO:0030814 regulation of cAMP metabolic process	1	0.435209	1.042	0.333	Biological Process	GO:0030814	regulation of cAMP metabolic process	0.230111	0.435209	1	0	1	3
GO:0030816 positive regulation of cAMP metabolic process	1	0.435209	1.042	0.333	Biological Process	GO:0030816	positive regulation of cAMP metabolic process	0.230111	0.435209	1	0	1	3
GO:0030817 regulation of cAMP biosynthetic process	1	0.435209	1.042	0.333	Biological Process	GO:0030817	regulation of cAMP biosynthetic process	0.230111	0.435209	1	0	1	3
GO:0030819 positive regulation of cAMP biosynthetic process	1	0.435209	1.042	0.333	Biological Process	GO:0030819	positive regulation of cAMP biosynthetic process	0.230111	0.435209	1	0	1	3
GO:0030865 cortical cytoskeleton organization	1	0.435209	1.042	0.333	Biological Process	GO:0030865	cortical cytoskeleton organization	0.230111	0.435209	1	0	1	3
GO:0030866 cortical actin cytoskeleton organization	1	0.435209	1.042	0.333	Biological Process	GO:0030866	cortical actin cytoskeleton organization	0.230111	0.435209	1	0	1	3
GO:0031503 protein complex localization	1	0.435209	1.042	0.333	Biological Process	GO:0031503	protein complex localization	0.230111	0.435209	1	0	1	3
GO:0032330 regulation of chondrocyte differentiation	1	0.435209	1.042	0.333	Biological Process	GO:0032330	regulation of chondrocyte differentiation	0.230111	0.435209	1	0	1	3
GO:0032373 positive regulation of sterol transport	1	0.435209	1.042	0.333	Biological Process	GO:0032373	positive regulation of sterol transport	0.230111	0.435209	1	0	1	3
GO:0032376 positive regulation of cholesterol transport	1	0.435209	1.042	0.333	Biological Process	GO:0032376	positive regulation of cholesterol transport	0.230111	0.435209	1	0	1	3
GO:0032495 response to muramyl dipeptide	1	0.435209	1.042	0.333	Biological Process	GO:0032495	response to muramyl dipeptide	0.230111	0.435209	1	0	1	3
GO:0032570 response to progesterone	1	0.435209	1.042	0.333	Biological Process	GO:0032570	response to progesterone	0.230111	0.435209	1	0	1	3
GO:0032604 granulocyte macrophage colony-stimulating factor production	1	0.435209	1.042	0.333	Biological Process	GO:0032604	granulocyte macrophage colony-stimulating factor production	0.230111	0.435209	1	0	1	3
GO:0032645 regulation of granulocyte macrophage colony-stimulating factor production	1	0.435209	1.042	0.333	Biological Process	GO:0032645	regulation of granulocyte macrophage colony-stimulating factor production	0.230111	0.435209	1	0	1	3
GO:0032693 negative regulation of interleukin-10 production	1	0.435209	1.042	0.333	Biological Process	GO:0032693	negative regulation of interleukin-10 production	0.230111	0.435209	1	0	1	3
GO:0032700 negative regulation of interleukin-17 production	1	0.435209	1.042	0.333	Biological Process	GO:0032700	negative regulation of interleukin-17 production	0.230111	0.435209	1	0	1	3
GO:0032725 positive regulation of granulocyte macrophage colony-stimulating factor production	1	0.435209	1.042	0.333	Biological Process	GO:0032725	positive regulation of granulocyte macrophage colony-stimulating factor production	0.230111	0.435209	1	0	1	3
GO:0032800 receptor biosynthetic process	1	0.435209	1.042	0.333	Biological Process	GO:0032800	receptor biosynthetic process	0.230111	0.435209	1	0	1	3
GO:0032819 positive regulation of natural killer cell proliferation	1	0.435209	1.042	0.333	Biological Process	GO:0032819	positive regulation of natural killer cell proliferation	0.230111	0.435209	1	0	1	3
GO:0032930 positive regulation of superoxide anion generation	1	0.435209	1.042	0.333	Biological Process	GO:0032930	positive regulation of superoxide anion generation	0.230111	0.435209	1	0	1	3
GO:0032964 collagen biosynthetic process	1	0.435209	1.042	0.333	Biological Process	GO:0032964	collagen biosynthetic process	0.230111	0.435209	1	0	1	3
GO:0032965 regulation of collagen biosynthetic process	1	0.435209	1.042	0.333	Biological Process	GO:0032965	regulation of collagen biosynthetic process	0.230111	0.435209	1	0	1	3
GO:0032967 positive regulation of collagen biosynthetic process	1	0.435209	1.042	0.333	Biological Process	GO:0032967	positive regulation of collagen biosynthetic process	0.230111	0.435209	1	0	1	3
GO:0034113 heterotypic cell-cell adhesion	1	0.435209	1.042	0.333	Biological Process	GO:0034113	heterotypic cell-cell adhesion	0.230111	0.435209	1	0	1	3
GO:0035744 T-helper 1 cell cytokine production	1	0.435209	1.042	0.333	Biological Process	GO:0035744	T-helper 1 cell cytokine production	0.230111	0.435209	1	0	1	3
GO:0035745 T-helper 2 cell cytokine production	1	0.435209	1.042	0.333	Biological Process	GO:0035745	T-helper 2 cell cytokine production	0.230111	0.435209	1	0	1	3
GO:0035794 positive regulation of mitochondrial membrane permeability	1	0.435209	1.042	0.333	Biological Process	GO:0035794	positive regulation of mitochondrial membrane permeability	0.230111	0.435209	0	1	1	3
GO:0038162 erythropoietin-mediated signaling pathway	1	0.435209	1.042	0.333	Biological Process	GO:0038162	erythropoietin-mediated signaling pathway	0.230111	0.435209	1	0	1	3
GO:0042033 chemokine biosynthetic process	1	0.435209	1.042	0.333	Biological Process	GO:0042033	chemokine biosynthetic process	0.230111	0.435209	1	0	1	3
GO:0042094 interleukin-2 biosynthetic process	1	0.435209	1.042	0.333	Biological Process	GO:0042094	interleukin-2 biosynthetic process	0.230111	0.435209	1	0	1	3
GO:0042269 regulation of natural killer cell mediated cytotoxicity	1	0.435209	1.042	0.333	Biological Process	GO:0042269	regulation of natural killer cell mediated cytotoxicity	0.230111	0.435209	1	0	1	3
GO:0042311 vasodilation	1	0.435209	1.042	0.333	Biological Process	GO:0042311	vasodilation	0.230111	0.435209	1	0	1	3
GO:0042398 cellular modified amino acid biosynthetic process	1	0.435209	1.042	0.333	Biological Process	GO:0042398	cellular modified amino acid biosynthetic process	0.230111	0.435209	1	0	1	3
GO:0042402 cellular biogenic amine catabolic process	1	0.435209	1.042	0.333	Biological Process	GO:0042402	cellular biogenic amine catabolic process	0.230111	0.435209	1	0	1	3
GO:0042475 odontogenesis of dentin-containing tooth	1	0.435209	1.042	0.333	Biological Process	GO:0042475	odontogenesis of dentin-containing tooth	0.230111	0.435209	1	0	1	3
GO:0042990 regulation of transcription factor import into nucleus	1	0.435209	1.042	0.333	Biological Process	GO:0042990	regulation of transcription factor import into nucleus	0.230111	0.435209	1	0	1	3
GO:0042991 transcription factor import into nucleus	1	0.435209	1.042	0.333	Biological Process	GO:0042991	transcription factor import into nucleus	0.230111	0.435209	1	0	1	3
GO:0043297 apical junction assembly	1	0.435209	1.042	0.333	Biological Process	GO:0043297	apical junction assembly	0.230111	0.435209	1	0	1	3
GO:0043407 negative regulation of MAP kinase activity	1	0.435209	1.042	0.333	Biological Process	GO:0043407	negative regulation of MAP kinase activity	0.230111	0.435209	1	0	1	3
GO:0043516 regulation of DNA damage response, signal transduction by p53 class mediator	1	0.435209	1.042	0.333	Biological Process	GO:0043516	regulation of DNA damage response, signal transduction by p53 class mediator	0.230111	0.435209	1	0	1	3
GO:0043932 ossification involved in bone remodeling	1	0.435209	1.042	0.333	Biological Process	GO:0043932	ossification involved in bone remodeling	0.230111	0.435209	1	0	1	3
GO:0044253 positive regulation of multicellular organismal metabolic process	1	0.435209	1.042	0.333	Biological Process	GO:0044253	positive regulation of multicellular organismal metabolic process	0.230111	0.435209	1	0	1	3
GO:0044557 relaxation of smooth muscle	1	0.435209	1.042	0.333	Biological Process	GO:0044557	relaxation of smooth muscle	0.230111	0.435209	1	0	1	3
GO:0045071 negative regulation of viral genome replication	1	0.435209	1.042	0.333	Biological Process	GO:0045071	negative regulation of viral genome replication	0.230111	0.435209	1	0	1	3
GO:0045073 regulation of chemokine biosynthetic process	1	0.435209	1.042	0.333	Biological Process	GO:0045073	regulation of chemokine biosynthetic process	0.230111	0.435209	1	0	1	3
GO:0045076 regulation of interleukin-2 biosynthetic process	1	0.435209	1.042	0.333	Biological Process	GO:0045076	regulation of interleukin-2 biosynthetic process	0.230111	0.435209	1	0	1	3
GO:0045080 positive regulation of chemokine biosynthetic process	1	0.435209	1.042	0.333	Biological Process	GO:0045080	positive regulation of chemokine biosynthetic process	0.230111	0.435209	1	0	1	3
GO:0045086 positive regulation of interleukin-2 biosynthetic process	1	0.435209	1.042	0.333	Biological Process	GO:0045086	positive regulation of interleukin-2 biosynthetic process	0.230111	0.435209	1	0	1	3
GO:0045668 negative regulation of osteoblast differentiation	1	0.435209	1.042	0.333	Biological Process	GO:0045668	negative regulation of osteoblast differentiation	0.230111	0.435209	1	0	1	3
GO:0045684 positive regulation of epidermis development	1	0.435209	1.042	0.333	Biological Process	GO:0045684	positive regulation of epidermis development	0.230111	0.435209	1	0	1	3
GO:0045761 regulation of adenylate cyclase activity	1	0.435209	1.042	0.333	Biological Process	GO:0045761	regulation of adenylate cyclase activity	0.230111	0.435209	1	0	1	3
GO:0045762 positive regulation of adenylate cyclase activity	1	0.435209	1.042	0.333	Biological Process	GO:0045762	positive regulation of adenylate cyclase activity	0.230111	0.435209	1	0	1	3
GO:0045806 negative regulation of endocytosis	1	0.435209	1.042	0.333	Biological Process	GO:0045806	negative regulation of endocytosis	0.230111	0.435209	1	0	1	3
GO:0045898 regulation of RNA polymerase II transcriptional preinitiation complex assembly	1	0.435209	1.042	0.333	Biological Process	GO:0045898	regulation of RNA polymerase II transcriptional preinitiation complex assembly	0.230111	0.435209	1	0	1	3
GO:0045932 negative regulation of muscle contraction	1	0.435209	1.042	0.333	Biological Process	GO:0045932	negative regulation of muscle contraction	0.230111	0.435209	1	0	1	3
GO:0045986 negative regulation of smooth muscle contraction	1	0.435209	1.042	0.333	Biological Process	GO:0045986	negative regulation of smooth muscle contraction	0.230111	0.435209	1	0	1	3
GO:0046058 cAMP metabolic process	1	0.435209	1.042	0.333	Biological Process	GO:0046058	cAMP metabolic process	0.230111	0.435209	1	0	1	3
GO:0046325 negative regulation of glucose import	1	0.435209	1.042	0.333	Biological Process	GO:0046325	negative regulation of glucose import	0.230111	0.435209	1	0	1	3
GO:0046530 photoreceptor cell differentiation	1	0.435209	1.042	0.333	Biological Process	GO:0046530	photoreceptor cell differentiation	0.230111	0.435209	1	0	1	3
GO:0046641 positive regulation of alpha-beta T cell proliferation	1	0.435209	1.042	0.333	Biological Process	GO:0046641	positive regulation of alpha-beta T cell proliferation	0.230111	0.435209	1	0	1	3
GO:0046902 regulation of mitochondrial membrane permeability	1	0.435209	1.042	0.333	Biological Process	GO:0046902	regulation of mitochondrial membrane permeability	0.230111	0.435209	0	1	1	3
GO:0048008 platelet-derived growth factor receptor signaling pathway	1	0.435209	1.042	0.333	Biological Process	GO:0048008	platelet-derived growth factor receptor signaling pathway	0.230111	0.435209	1	0	1	3
GO:0048593 camera-type eye morphogenesis	1	0.435209	1.042	0.333	Biological Process	GO:0048593	camera-type eye morphogenesis	0.230111	0.435209	1	0	1	3
GO:0048873 homeostasis of number of cells within a tissue	1	0.435209	1.042	0.333	Biological Process	GO:0048873	homeostasis of number of cells within a tissue	0.230111	0.435209	1	0	1	3
GO:0050710 negative regulation of cytokine secretion	1	0.435209	1.042	0.333	Biological Process	GO:0050710	negative regulation of cytokine secretion	0.230111	0.435209	1	0	1	3
GO:0050755 chemokine metabolic process	1	0.435209	1.042	0.333	Biological Process	GO:0050755	chemokine metabolic process	0.230111	0.435209	1	0	1	3
GO:0050922 negative regulation of chemotaxis	1	0.435209	1.042	0.333	Biological Process	GO:0050922	negative regulation of chemotaxis	0.230111	0.435209	1	0	1	3
GO:0050995 negative regulation of lipid catabolic process	1	0.435209	1.042	0.333	Biological Process	GO:0050995	negative regulation of lipid catabolic process	0.230111	0.435209	1	0	1	3
GO:0051043 regulation of membrane protein ectodomain proteolysis	1	0.435209	1.042	0.333	Biological Process	GO:0051043	regulation of membrane protein ectodomain proteolysis	0.230111	0.435209	1	0	1	3
GO:0051053 negative regulation of DNA metabolic process	1	0.435209	1.042	0.333	Biological Process	GO:0051053	negative regulation of DNA metabolic process	0.230111	0.435209	1	0	1	3
GO:0051123 RNA polymerase II transcriptional preinitiation complex assembly	1	0.435209	1.042	0.333	Biological Process	GO:0051123	RNA polymerase II transcriptional preinitiation complex assembly	0.230111	0.435209	1	0	1	3
[truncated: 1,549 more rows]

## Sheet: Table S5
Table S5 Pathway analysis of differential metabolites between control groups and FB1 treatment group
[truncated: 306 more rows]
